# Supplementary material for: Differential analysis of splenic immune indicators, transcriptomic profiles, and metabolomic features in pigs under liquid–solid feeding conditions
Source: Front Vet Sci. 2026 Jan 13;12:1735383. doi: 10.3389/fvets.2025.1735383 (PMC12836965; doi:10.3389/fvets.2025.1735383)
Supplement: Supplementary file 1 [file Table_1.XLSX]

## Sheet: Table S1
Table S1. Primer sequences for RT-qPCR
Gene name	Sequence（5'→3'）	Product Size (bp)
GAPDH	F:CCTCCCCGTTCGACAGAC	95
	R:TGCGGCCAAATCCGTTC
CD209	F: TGCTCTTCGTCTCATTGGGT	102
	R: TCCTGCTGGTCTCTCTCTCT
SFN	F:CGGAGAGTCGGGTCTTCTAC	92
	R:GATGATGCGCTTCTTGTCGT
FRMD1	F:TTCAGGCTCCGCAAGGATAA	109
	R: GGAGCAGCTGTAAAGTGTGG
ENPEP	F:TCATCAAACCAGCAGAGGGT	90
	R:TTCCCACCATTCCATGGTCA
GPR83	F:TTTGGCAATGTCCTGGTGTG	77
	R:TTGACGATGAAGAGGTCGGT
KCNJ5	F:TACATGGAGAAGAGCGGCAA	157
	R: CAAAGAAGAGCCAGGTGACG

## Sheet: Table S2
Table S2 Summary of spleen RNA sequencing data
Sample	RawReads(M)	CleanReads(M)	Q30(%)	GC(%)	Mapping Ratio (%)
CON-1	48.22	47.29	96.29	50.56	93.50%
CON-2	47.62	46.74	96.24	51.04	94.34%
CON-3	47.7	46.92	95.48	50.83	92.13%
CON-4	48.37	47.4	95.51	50.91	93.36%
CON-5	47.91	47.03	96.29	50.87	91.63%
CON-6	47.44	46.54	96.08	50.82	92.00%
LFF-1	47.83	46.99	95.72	50.82	92.75%
LFF-2	48.12	47.28	95.86	50.77	93.77%
LFF-3	48.32	47.33	96.14	50.38	93.35%
LFF-4	47.37	46.54	95.9	50.58	92.94%
LFF-5	47.87	47.03	96.06	51.01	92.03%
LFF-6	48.03	47.16	96.22	50.73	91.89%

## Sheet: Table S3
Table S3 Integrated Transcriptome and Metabolome Analysis Data
RNA	Metabolite	Correlation	P-adj
IL1RAPL2	N-Arachidonoyl Alanine	0.950695	2.11e-06
KCNJ5	Sarcophytrol J	0.945788	3.37e-06
DOK3	Sarcophytrol J	0.934107	8.75e-06
MCMDC2	Sarcophytrol J	0.933578	9.1e-06
LOC100626206	Sarcophytrol J	0.931241	1.08e-05
TMPRSS9	4,8,12,15,19-Docosapentaenoic Acid	0.930228	1.16e-05
TRAPPC3L	Sarcophytrol J	0.929817	1.19e-05
LOC102168126	Sarcophytrol J	0.928336	1.32e-05
UMODL1	PE(PGJ2/22:2(13Z,16Z))	0.927383	1.41e-05
NXPH3	PC(18:0/0:0)	0.924692	1.68e-05
TMPRSS9	PC(P-18:0/0:0)	0.91899	2.4e-05
LOC110261623	Beta-D-Fructopyranose 1-Phosphate	0.912312	3.52e-05
LOC102167861	Sarcophytrol J	0.911865	3.61e-05
LOC102166243	Sarcophytrol J	0.911735	3.63e-05
OSM	Gabapentin	0.903499	5.59e-05
TEKT1	5e-Tetradecen-1-Ol	0.899746	6.73e-05
OSM	Glyceryl 5-Hydroxydecanoate	0.898984	6.98e-05
LOC110256708	Sarcophytrol J	0.897446	7.5e-05
UMODL1	PC(18:1(12Z)-O(9S,10R)/17:0)	0.896677	7.78e-05
OSM	Cyclohexanone	0.892922	9.24e-05
IL1RAPL2	Docosahexaenoic Acid-D5	0.890237	0.000104084
RIPPLY3	N-Undecylbenzenesulfonic Acid	0.890081	0.000104796
LOC110261623	PE(21:0/18:2(9Z,12Z))	0.88995	0.000105399
MCMDC2	3,12-Diketo-4,6-Petromyzonene-24-Sulfate	0.889801	0.000106085
LOC110261623	Thiol-Maleimide	0.889468	0.000107635
LOC106507519	Sarcophytrol J	0.889053	0.000109595
MPP4	Behenoyl-Ea	0.888224	0.000113587
LOC100157987	N-Arachidonoyl Alanine	0.887736	0.000115989
LOC102163571	PC(18:0/0:0)	0.886705	0.000121197
UMODL1	Phytosphingosine-1-P	0.886294	0.000123319
HBE1	N-Undecylbenzenesulfonic Acid	0.886246	0.000123571
LOC110261725	PE(21:0/17:2(9Z,12Z))	0.886042	0.000124641
LOC110260712	(3beta,4alpha,5alpha,23e)-4-Methylergosta-7,23-Dien-3-Ol	0.885827	0.000125771
TMPRSS9	3,12-Diketo-4,6-Petromyzonene-24-Sulfate	0.885665	0.000126632
KCNJ5	PC(P-18:0/0:0)	0.882657	0.000143434
SLA-5	N-Arachidonoyl Alanine	0.882321	0.000145415
STS	PE(21:0/17:2(9Z,12Z))	0.882235	0.000145923
LOC102163571	N-Arachidonoyl Alanine	0.881092	0.000152842
LOC110261623	PC(17:0/19:1(9Z))	0.879081	0.000165625
STS	PS(O-20:0/17:1(9Z))	0.875557	0.000190033
LRIT3	PC(18:1(12Z)-O(9S,10R)/17:0)	0.87465	0.000196749
OSM	Photinus Luciferin	0.874633	0.000196877
SLC6A20	Sarcophytrol J	0.874066	0.000201173
LOC110261623	SM(d17:2(4E,8Z)/6 keto-PGF1alpha)	0.869988	0.00023424
LOC110257267	N-Undecylbenzenesulfonic Acid	0.869944	0.00023462
FAM209B	4,8,12,15,19-Docosapentaenoic Acid	0.868783	0.000244782
LRIT3	PE(PGJ2/22:2(13Z,16Z))	0.868747	0.000245105
LOC110261623	Beta-D-Fructose 6-Phosphate	0.867506	0.000256354
TEKT1	C16 Sphinganine	0.866779	0.000263128
LOC110261725	PS(O-20:0/17:1(9Z))	0.866412	0.000266599
TMEM81	17z-Octadecenoic Acid	0.86494	0.000280892
TMEM81	Sarcophytrol J	0.864668	0.000283595
LOC110261623	Glucose 6-Phosphate	0.863919	0.00029114
KCNJ5	3,12-Diketo-4,6-Petromyzonene-24-Sulfate	0.86373	0.000293074
LOC110257052	N-Arachidonoyl Alanine	0.862581	0.000305028
LRIT3	Phytosphingosine-1-P	0.862334	0.000307641
LOC110256105	Docosahexaenoic Acid-D5	0.86202	0.000310989
LOC102162566	C16 Sphinganine	0.861619	0.000315318
LOC110259926	LysoPA(22:5(4Z,7Z,10Z,13Z,16Z)/0:0)	0.861416	0.000317522
GYPA	N-Undecylbenzenesulfonic Acid	0.861144	0.000320499
LOC110259926	PE(O-18:0/19:1(9Z))	0.860914	0.000323029
HBE1	6,7-Dihydro-4-(Hydroxymethyl)-2-(P-Hydroxyphenethyl)-7-Methyl-5h-2-Pyrindinium	0.860613	0.000326368
LOC110256708	4,8,12,15,19-Docosapentaenoic Acid	0.860393	0.000328827
LOC110257943	N-Undecylbenzenesulfonic Acid	0.859233	0.000342012
TRAPPC3L	3,12-Diketo-4,6-Petromyzonene-24-Sulfate	0.858729	0.000347873
LOC110261725	PC(18:1(12Z)-O(9S,10R)/17:0)	0.85806	0.000355772
LOC110261623	PE(20:4(6E,8Z,11Z,14Z)-OH(5S)/22:2(13Z,16Z))	0.857956	0.000357014
LOC102167861	17z-Octadecenoic Acid	0.855996	0.000381007
LOC110257267	Auraptene	0.855041	0.000393152
LOC102167861	3,12-Diketo-4,6-Petromyzonene-24-Sulfate	0.854967	0.000394104
DOK3	17z-Octadecenoic Acid	0.854068	0.000405824
LOC100520308	N-Undecylbenzenesulfonic Acid	0.854049	0.000406076
LOC110261623	(S)-2,3-Dihydro-3,5-Dihydroxy-2-Oxo-3-Indoleacetic Acid 5-Glucoside	0.853549	0.000412716
LOC110257267	6,7-Dihydro-4-(Hydroxymethyl)-2-(P-Hydroxyphenethyl)-7-Methyl-5h-2-Pyrindinium	0.853303	0.000416009
LOC100525248	PC(18:1(11Z)/22:6(4Z,7Z,10Z,13Z,16Z,19Z))	0.852665	0.000424663
HBZ	N-Undecylbenzenesulfonic Acid	0.851956	0.000434431
LOC110260431	3,12-Diketo-4,6-Petromyzonene-24-Sulfate	0.851639	0.000438861
FAM227A	PI(18:0/18:1(9Z))	0.851298	0.000443658
LOC106506047	17z-Octadecenoic Acid	0.850068	0.000461314
FAM209B	Sarcophytrol J	0.849775	0.00046559
LRIT3	PC(15:0/20:5(5Z,8Z,11Z,14Z,17Z))	0.849379	0.000471439
HBE1	Auraptene	0.848639	0.000482498
LOC106509953	N-Undecylbenzenesulfonic Acid	0.84773	0.000496363
LOC100521647	Auraptene	0.847199	0.0005046
LOC110260431	PC(P-18:0/0:0)	0.846805	0.000510784
45727	N-Arachidonoyl Alanine	0.84608	0.000522312
LOC110257943	Sodium Tetradecyl Sulfate	0.845787	0.000527028
LOC110259926	SM(d16:2(4E,8Z)/6 keto-PGF1alpha)	0.845664	0.00052902
LOC106505587	Sarcophytrol J	0.84553	0.000531196
TMPRSS9	Adrenic Acid	0.845505	0.000531603
MCMDC2	17z-Octadecenoic Acid	0.845067	0.000538763
LRIT3	PS(18:2(9Z,12Z)/22:6(4Z,7Z,10Z,13Z,16Z,19Z))	0.844195	0.000553239
SLA-5	4,8,12,15,19-Docosapentaenoic Acid	0.844182	0.00055346
LOC110261623	PS(P-16:0/21:0)	0.843917	0.000557931
LOC110261725	Lucuminoside	0.843379	0.000567062
ZC3HAV1L	3,12-Diketo-4,6-Petromyzonene-24-Sulfate	0.843267	0.000568982
LOC110257282	PC(18:1(4Z)/18:1(4Z))	0.843215	0.00056987
TEKT1	Gabapentin	0.843117	0.00057155
LOC110261725	PS(22:6(4Z,7Z,10Z,13Z,16Z,19Z)/19:0)	0.842998	0.000573615
LOC100520308	Beta-D-Fructopyranose 1-Phosphate	0.84204	0.000590314
LOC110259926	PGP(16:0/20:4(6E,8Z,11Z,14Z)+=O(5))	0.841886	0.000593047
TMPRSS9	LysoPA(22:5(4Z,7Z,10Z,13Z,16Z)/0:0)	0.841539	0.000599215
LOC110257282	PS(22:6(4Z,7Z,10Z,13Z,16Z,19Z)/19:0)	0.841323	0.000603073
GNGT1	Sodium Tetradecyl Sulfate	0.840745	0.000613507
LOC100525248	Tridecanal	0.840469	0.000618547
EGR2	Photinus Luciferin	0.840464	0.000618636
ENPEP	2,4-Dinitrophenol	0.840005	0.000627068
EGR2	Cyclohexanone	0.839506	0.000636342
LOC102166243	17z-Octadecenoic Acid	0.839458	0.00063724
LOC106505587	17z-Octadecenoic Acid	0.839445	0.000637498
LOC102167861	PC(P-18:0/0:0)	0.839015	0.000645581
LRIT3	PE(20:0/18:4(6Z,9Z,12Z,15Z))	0.838997	0.000645923
TMEM81	3,12-Diketo-4,6-Petromyzonene-24-Sulfate	0.838332	0.000658591
ENPEP	1-Methylimidazole	0.838326	0.000658702
FAM227A	PE(O-18:0/19:1(9Z))	0.838049	0.000664049
LOC110256708	3,12-Diketo-4,6-Petromyzonene-24-Sulfate	0.83783	0.000668287
LOC106508271	C16 Sphinganine	0.837229	0.000680041
LOC100520308	SM(d17:2(4E,8Z)/6 keto-PGF1alpha)	0.837203	0.000680547
LOC110256708	17z-Octadecenoic Acid	0.837082	0.000682939
LOC110261623	PS(O-20:0/17:1(9Z))	0.836841	0.000687711
HBZ	Tridecanal	0.83644	0.000695693
LOC106506830	Thymidine	0.836414	0.000696221
UMODL1	PS(22:6(4Z,7Z,10Z,13Z,16Z,19Z)/19:0)	0.836216	0.000700196
ENPEP	Cyclohexanone	0.835953	0.000705505
GTSF1	2,4-Dinitrophenol	0.835848	0.000707629
LOC110261725	PS(P-16:0/21:0)	0.835446	0.000715832
STRA6	2,4-Dinitrophenol	0.835371	0.00071738
FAM209B	17z-Octadecenoic Acid	0.834624	0.000732812
LOC100520308	PC(17:0/19:1(9Z))	0.834531	0.000734763
LOC110262038	PC(P-18:1(9Z)/20:4(5Z,8Z,11Z,14Z)-OH(20))	0.834502	0.000735372
LOC110256708	PC(P-18:0/0:0)	0.834173	0.00074228
CD209	Behenoyl-Ea	0.833971	0.000746531
LRIT3	PS(22:6(4Z,7Z,10Z,13Z,16Z,19Z)/19:0)	0.833878	0.000748499
LOC102166243	3,12-Diketo-4,6-Petromyzonene-24-Sulfate	0.833538	0.000755738
C13H7orf73	Tridecanal	0.833217	0.000762611
RIPPLY3	6,7-Dihydro-4-(Hydroxymethyl)-2-(P-Hydroxyphenethyl)-7-Methyl-5h-2-Pyrindinium	0.832774	0.00077219
FAM227A	PC(18:0/0:0)	0.83252	0.00077772
DOK3	3,12-Diketo-4,6-Petromyzonene-24-Sulfate	0.832287	0.00078282
LOC106505587	PC(P-18:0/0:0)	0.832164	0.00078552
STS	PS(P-16:0/21:0)	0.831684	0.000796152
LOC102168126	3,12-Diketo-4,6-Petromyzonene-24-Sulfate	0.831472	0.000800876
LOC110257282	4-Methylimidazole	0.830971	0.000812117
LOC106509286	PC(18:1(4Z)/18:1(4Z))	0.830205	0.000829554
LOC100127131	Behenoyl-Ea	0.829997	0.000834328
ZC3HAV1L	Sarcophytrol J	0.829905	0.000836454
LOC110255854	Thymidine	0.829513	0.000845554
A2M	(S)-2,3-Dihydro-3,5-Dihydroxy-2-Oxo-3-Indoleacetic Acid 5-Glucoside	0.829007	0.000857397
FOS	Photinus Luciferin	0.829005	0.000857456
LOC106505126	Allodesmosine	0.828939	0.000859016
GTSF1	Cyclohexanone	0.828446	0.000870695
UMODL1	PE(21:0/17:2(9Z,12Z))	0.828262	0.000875077
STRA6	Lucuminoside	0.828192	0.000876747
EGR1	Cyclohexanone	0.827693	0.000888785
FOS	Cyclohexanone	0.827433	0.000895085
LOC106505587	3,12-Diketo-4,6-Petromyzonene-24-Sulfate	0.827416	0.000895494
LOC110260335	4,8,12,15,19-Docosapentaenoic Acid	0.827254	0.000899453
TEKT1	Glyceryl 5-Hydroxydecanoate	0.827113	0.000902894
TMPRSS9	PC(20:4(5Z,8Z,11Z,14Z)/0:0)	0.826991	0.000905891
EGR2	Glyceryl 5-Hydroxydecanoate	0.82683	0.000909851
EGR1	Photinus Luciferin	0.826548	0.000916825
LOC100626206	17z-Octadecenoic Acid	0.826386	0.000920845
LOC110259854	N-Arachidonoyl Alanine	0.826056	0.000929097
LOC106509286	PS(O-20:0/17:0)	0.826038	0.000929533
DNAH17	Sarcophytrol J	0.82602	0.000929992
OSM	2,4-Dinitrophenol	0.825906	0.000932845
LOC106506047	3,12-Diketo-4,6-Petromyzonene-24-Sulfate	0.825766	0.000936381
LRIT3	4-Methylimidazole	0.825502	0.000943033
LOC106505587	PE(22:4(7Z,10Z,13Z,16Z)/22:5(4Z,7Z,10Z,13Z,16Z))	0.825196	0.000950825
RIPPLY3	1-Methylimidazole	0.825138	0.000952297
UMODL1	PC(15:0/20:5(5Z,8Z,11Z,14Z,17Z))	0.824933	0.000957547
LOC110261725	PE(20:4(6E,8Z,11Z,14Z)-OH(5S)/22:2(13Z,16Z))	0.82482	0.000960458
LOC100523337	PC(2:0/5-iso PGF2VI)	0.824533	0.000967837
NRN1L	C16 Sphinganine	0.824387	0.000971637
FOS	Glyceryl 5-Hydroxydecanoate	0.823785	0.000987334
LOC100520308	PE(21:0/18:2(9Z,12Z))	0.823184	0.00100321
EGR1	Glyceryl 5-Hydroxydecanoate	0.822894	0.00101095
LOC106505126	PC(2:0/5-iso PGF2VI)	0.822738	0.00101511
45727	PI(18:0/18:1(9Z))	0.8226	0.00101881
ENPEP	Benzenesulfonic Acid	0.822544	0.00102032
FOSB	Photinus Luciferin	0.822532	0.00102066
LOC110261514	Anandamide (20:2, n-6)	0.822195	0.00102975
LOC110261623	N-Undecylbenzenesulfonic Acid	0.822187	0.00102998
RIPPLY3	Beta-D-Fructopyranose 1-Phosphate	0.821769	0.00104135
LOC102162566	PE(PGJ2/22:2(13Z,16Z))	0.821629	0.00104518
HBE1	Photinus Luciferin	0.821618	0.00104551
LOC106505333	GM4(d18:1/16:0)	0.821346	0.00105299
UMODL1	PE(20:0/18:4(6Z,9Z,12Z,15Z))	0.820899	0.00106536
LOC106508271	5e-Tetradecen-1-Ol	0.820536	0.00107552
TEKT1	Tridecanal	0.820169	0.00108584
LOC106505126	GM4(d18:1/20:0)	0.820168	0.00108588
TMPRSS9	Okooa-Ps	0.820165	0.00108595
FAM209B	PC(P-18:0/0:0)	0.81994	0.00109232
LOC106505587	4,8,12,15,19-Docosapentaenoic Acid	0.81965	0.00110057
USH1G	6,7-Dihydro-4-(Hydroxymethyl)-2-(P-Hydroxyphenethyl)-7-Methyl-5h-2-Pyrindinium	0.819256	0.00111186
LOC102163571	Docosahexaenoic Acid-D5	0.819076	0.00111705
LOC110259926	3alpha-Hydroxy-7,12-Dioxo-5beta-Cholan-24-Oic Acid	0.818959	0.00112044
STRA6	PE(21:0/17:2(9Z,12Z))	0.818826	0.00112429
LOC110257282	PE(20:0/18:4(6Z,9Z,12Z,15Z))	0.818809	0.00112478
LOC110257943	PE(21:0/18:2(9Z,12Z))	0.818803	0.00112496
LOC106506047	Sarcophytrol J	0.818585	0.0011313
LOC102161653	N-Palmitoyl Methionine	0.81818	0.00114315
LOC110259926	4-Hydroxytetradecanedioylcarnitine	0.817914	0.00115098
LOC110259926	10s,17s-Dihdohe	0.817573	0.0011611
LOC110259926	PC(P-18:0/0:0)	0.816928	0.00118042
LOC110259328	3,12-Diketo-4,6-Petromyzonene-24-Sulfate	0.816765	0.00118534
UMODL1	PC(18:1(4Z)/18:1(4Z))	0.816747	0.00118588
SPINK4	N-Undecylbenzenesulfonic Acid	0.815518	0.00122349
FOSB	Cyclohexanone	0.815514	0.0012236
LRIT3	Glyceryl 5-Hydroxydecanoate	0.815438	0.00122595
LOC110260431	Sarcophytrol J	0.815289	0.00123059
STRA6	PS(O-20:0/17:1(9Z))	0.815152	0.00123486
TMPRSS9	PC(2:0/18:1(12Z)-2OH(9,10))	0.81504	0.00123835
NXPH3	GM4(d18:1/20:0)	0.814872	0.00124362
LOC110260048	Sarcophytrol J	0.81476	0.00124714
UMODL1	PS(O-20:0/17:0)	0.814733	0.00124799
LOC110256531	N-Arachidonoyl Alanine	0.814619	0.00125157
GRAMD2A	PS(P-16:0/21:0)	0.814568	0.00125317
LOC110257267	Cyclohexanone	0.814413	0.00125806
LOC110259926	Ascr#30	0.814357	0.00125985
FRMD1	PC(18:1(11Z)/22:6(4Z,7Z,10Z,13Z,16Z,19Z))	0.81392	0.00127375
C13H7orf73	N-Undecylbenzenesulfonic Acid	0.813682	0.00128138
LOC110257282	Phytosphingosine-1-P	0.813547	0.00128571
TRAPPC3L	17z-Octadecenoic Acid	0.813399	0.00129049
A2M	SM(d17:2(4E,8Z)/6 keto-PGF1alpha)	0.813256	0.0012951
RIPPLY3	PE(21:0/18:2(9Z,12Z))	0.81272	0.00131254
LOC110256105	4,8,12,15,19-Docosapentaenoic Acid	0.812422	0.00132229
LOC110261725	Phytosphingosine-1-P	0.812344	0.00132486
LOC106509953	SM(d17:2(4E,8Z)/6 keto-PGF1alpha)	0.812315	0.0013258
GTSF1	1-Methylimidazole	0.812244	0.00132816
LOC110257282	1-Methylimidazole	0.812199	0.00132964
FAM227A	PC(2:0/5-iso PGF2VI)	0.812154	0.00133113
LOC106509286	SM(d17:2(4E,8Z)/6 keto-PGF1alpha)	0.812027	0.00133533
USH1G	D-Ribose 5-Phosphate	0.811698	0.00134625
EGR1	Auraptene	0.811595	0.00134969
LOC110259926	Anandamide (20:2, n-6)	0.811175	0.00136378
RIPPLY3	PC(17:0/19:1(9Z))	0.811166	0.00136407
FAM227A	Dg(18:0/20:4(5z,8z,11z,14z)/0:0)[Iso2]	0.811018	0.00136908
KCNJ5	17z-Octadecenoic Acid	0.810239	0.00139556
FAM227A	Anandamide (20:1, n-9)	0.810162	0.00139821
CXCL2	Photinus Luciferin	0.810159	0.0013983
LRIT3	Auraptene	0.810088	0.00140076
FOS	Auraptene	0.810049	0.00140208
LOC110259926	2,5-Dihydro-4,5-Dimethyl-2-(2-Methylpropyl)Thiazole	0.809983	0.00140436
LOC110259854	PC(18:0/0:0)	0.809887	0.00140768
LOC100521647	6,7-Dihydro-4-(Hydroxymethyl)-2-(P-Hydroxyphenethyl)-7-Methyl-5h-2-Pyrindinium	0.80972	0.00141345
LOC106508800	PS(P-16:0/21:0)	0.809697	0.00141423
LOC106505587	N-Palmitoyl Methionine	0.809174	0.00143243
PHOSPHO1	N-Undecylbenzenesulfonic Acid	0.809089	0.00143539
GTSF1	N-Undecylbenzenesulfonic Acid	0.808988	0.00143895
HBE1	Cyclohexanone	0.80839	0.00146005
LOC110257267	1-Methylimidazole	0.808344	0.00146168
SLC6A20	3,12-Diketo-4,6-Petromyzonene-24-Sulfate	0.808288	0.00146365
SPINK4	6,7-Dihydro-4-(Hydroxymethyl)-2-(P-Hydroxyphenethyl)-7-Methyl-5h-2-Pyrindinium	0.807989	0.00147432
FOSB	Glyceryl 5-Hydroxydecanoate	0.807963	0.00147525
A2M	Glucose 6-Phosphate	0.807477	0.00149271
SFN	N-Palmitoyl Methionine	0.807325	0.00149819
PHOSPHO1	Sodium Tetradecyl Sulfate	0.807276	0.00149998
LOC100520308	Beta-D-Fructose 6-Phosphate	0.807164	0.00150405
ENPEP	4-Methylimidazole	0.806934	0.0015124
LRIT3	Gabapentin	0.806791	0.00151761
LOC110257371	Beta-D-Fructose 6-Phosphate	0.806776	0.00151818
FAM227A	PE(22:4(7Z,10Z,13Z,16Z)/22:5(4Z,7Z,10Z,13Z,16Z))	0.80675	0.00151911
LOC102162566	PC(15:0/20:5(5Z,8Z,11Z,14Z,17Z))	0.80661	0.00152427
MROH2B	PE(PGJ2/22:2(13Z,16Z))	0.806517	0.00152767
LOC106507884	PA(2:0/22:6(5Z,7Z,10Z,13Z,16Z,19Z)-OH(4))	0.806283	0.00153628
LOC110257282	PS(O-20:0/17:0)	0.806253	0.00153737
UMODL1	PC(P-18:1(9Z)/20:4(5Z,8Z,11Z,14Z)-OH(20))	0.806224	0.00153847
LOC110259926	4,8,12,15,19-Docosapentaenoic Acid	0.80619	0.0015397
LOC110260335	Sarcophytrol J	0.806057	0.00154464
GRAMD2A	PS(O-20:0/17:1(9Z))	0.806026	0.00154579
LOC110261725	4-Methylimidazole	0.805931	0.0015493
LOC106505126	S-(9-Deoxy-Delta9,12-Pgd2)-Glutathione	0.805768	0.00155536
STS	Lucuminoside	0.80561	0.00156124
SPINK4	Auraptene	0.805585	0.00156218
LOC102166121	Allodesmosine	0.805545	0.00156368
FOS	Gabapentin	0.805441	0.00156758
LOC110261623	PC(18:1(4Z)/18:1(4Z))	0.805412	0.00156866
LOC100157987	Docosahexaenoic Acid-D5	0.805304	0.00157271
TMPRSS9	10s,17s-Dihdohe	0.805066	0.00158166
LOC110261514	Dg(18:0/20:4(5z,8z,11z,14z)/0:0)[Iso2]	0.805048	0.00158236
LRIT3	C16 Sphinganine	0.804913	0.00158747
FAM227A	PI(16:0/22:4(10Z,13Z,16Z,19Z))	0.804779	0.00159254
LOC110261725	PC(18:1(4Z)/18:1(4Z))	0.804708	0.00159523
C13H7orf73	1-Methylimidazole	0.804544	0.00160147
EGR2	Auraptene	0.804137	0.00161701
TMPRSS9	17z-Octadecenoic Acid	0.803904	0.00162599
LOC106508800	PS(O-20:0/17:1(9Z))	0.803599	0.00163776
FAM209B	3,12-Diketo-4,6-Petromyzonene-24-Sulfate	0.80358	0.00163851
LOC110256105	Epa	0.803474	0.00164261
CXCL2	Cyclohexanone	0.803148	0.0016553
EGR1	Gabapentin	0.802639	0.00167528
LOC110261725	SM(d17:2(4E,8Z)/6 keto-PGF1alpha)	0.802637	0.00167539
SLC12A1	Docosahexaenoic Acid-D5	0.802523	0.00167989
SPINK4	Photinus Luciferin	0.802217	0.001692
HBZ	Sodium Tetradecyl Sulfate	0.801961	0.00170217
SLC28A2	PS(18:2(9Z,12Z)/22:6(4Z,7Z,10Z,13Z,16Z,19Z))	0.801696	0.00171278
45727	PC(18:0/0:0)	0.801621	0.00171579
LOC100520753	Thymidine	0.801421	0.00172385
EGR2	Gabapentin	0.801384	0.00172533
TMPRSS9	GM4(d18:1/20:0)	0.801338	0.00172721
LOC110261725	2,4-Dinitrophenol	0.801309	0.00172836
SCNN1B	PC(18:1(11Z)/22:6(4Z,7Z,10Z,13Z,16Z,19Z))	0.801218	0.00173204
LOC106505423	Sodium Tetradecyl Sulfate	0.801071	0.001738
EGR1	6,7-Dihydro-4-(Hydroxymethyl)-2-(P-Hydroxyphenethyl)-7-Methyl-5h-2-Pyrindinium	0.801019	0.0017401
LOC110257267	4-Methylimidazole	0.801009	0.0017405
MCMDC2	4,8,12,15,19-Docosapentaenoic Acid	0.800845	0.00174716
LOC110256105	17z-Octadecenoic Acid	0.80077	0.00175024
RIPPLY3	SM(d17:2(4E,8Z)/6 keto-PGF1alpha)	0.800737	0.00175157
LOC100521937	PE(21:0/18:2(9Z,12Z))	0.800712	0.00175261
TMPRSS9	Sarcophytrol J	0.800607	0.00175687
TEKT1	PC(15:0/20:5(5Z,8Z,11Z,14Z,17Z))	0.800499	0.00176132
LOC110261725	PS(O-20:0/17:0)	0.800265	0.00177091
RIPPLY3	Beta-D-Fructose 6-Phosphate	0.800192	0.0017739
LOC110260335	17z-Octadecenoic Acid	0.800161	0.00177521
LRIT3	5e-Tetradecen-1-Ol	0.800031	0.00178056
LRIT3	Tridecanal	0.799668	0.00179562
HBE1	Glyceryl 5-Hydroxydecanoate	0.799536	0.0018011
LOC102162566	5e-Tetradecen-1-Ol	0.799309	0.00181058
LOC110259328	N-Arachidonoyl Alanine	0.799096	0.00181949
LOC110256105	N-Palmitoyl Methionine	0.798916	0.00182708
SLC6A20	PC(P-18:0/0:0)	0.798787	0.00183253
LOC110259328	Sarcophytrol J	0.798782	0.00183272
FOSB	Auraptene	0.798351	0.00185102
LOC106509005	PC(18:1(11Z)/22:6(4Z,7Z,10Z,13Z,16Z,19Z))	0.798339	0.00185151
FOS	6,7-Dihydro-4-(Hydroxymethyl)-2-(P-Hydroxyphenethyl)-7-Methyl-5h-2-Pyrindinium	0.798321	0.00185227
LOC106506830	GM4(d18:1/16:0)	0.798261	0.00185485
LOC102162566	Gabapentin	0.797949	0.00186816
TMPRSS9	Ascr#30	0.797907	0.00186996
LOC100520753	Behenoyl-Ea	0.7977	0.00187886
STRA6	Cyclohexanone	0.797669	0.0018802
SPINK4	Cyclohexanone	0.797399	0.00189187
LOC100521647	Cyclohexanone	0.797249	0.00189834
LOC110259926	PE(O-16:0/20:5(5Z,8Z,11Z,14Z,17Z))	0.797117	0.0019041
CXCL2	Glyceryl 5-Hydroxydecanoate	0.797115	0.00190419
ZC3HAV1L	PC(P-18:0/0:0)	0.797055	0.00190679
LOC110261725	PE(PGJ2/22:2(13Z,16Z))	0.797029	0.00190792
LOC110256105	N-Arachidonoyl Alanine	0.79692	0.00191267
LOC110255854	SM(d16:2(4E,8Z)/6 keto-PGF1alpha)	0.796837	0.0019163
USH1G	Beta-D-Fructose 6-Phosphate	0.796622	0.00192574
LOC110261514	PI(16:0/22:4(10Z,13Z,16Z,19Z))	0.79634	0.0019381
LOC110257282	PE(PGJ2/22:2(13Z,16Z))	0.796255	0.00194189
C13H7orf73	PC(17:0/19:1(9Z))	0.796128	0.00194747
EGR2	6,7-Dihydro-4-(Hydroxymethyl)-2-(P-Hydroxyphenethyl)-7-Methyl-5h-2-Pyrindinium	0.795659	0.00196832
LOC100520308	1-Methylimidazole	0.795617	0.00197021
CCDC13	4,8,12,15,19-Docosapentaenoic Acid	0.795395	0.00198014
LOC102163571	GM4(d18:1/20:0)	0.795344	0.00198242
LOC106509953	Sodium Tetradecyl Sulfate	0.795228	0.00198761
LOC100157987	Stearic Acid	0.794894	0.00200265
FAM227A	PGP(16:0/20:4(6E,8Z,11Z,14Z)+=O(5))	0.79489	0.00200284
TMPRSS9	PGP(16:0/20:4(6E,8Z,11Z,14Z)+=O(5))	0.794731	0.00201003
SLC17A2	Behenoyl-Ea	0.794615	0.00201532
LOC106509286	PC(17:0/19:1(9Z))	0.79457	0.00201737
A2M	Thiol-Maleimide	0.7939	0.002048
LOC106508763	Behenoyl-Ea	0.793252	0.00207794
SPINK4	Glyceryl 5-Hydroxydecanoate	0.792585	0.00210913
LOC106509286	PE(21:0/18:2(9Z,12Z))	0.792318	0.00212174
LOC110260712	Anandamide (20:2, n-6)	0.791974	0.00213801
GYPA	6,7-Dihydro-4-(Hydroxymethyl)-2-(P-Hydroxyphenethyl)-7-Methyl-5h-2-Pyrindinium	0.791924	0.0021404
EGR1	N-Undecylbenzenesulfonic Acid	0.791284	0.00217103
LOC110260431	PC(20:4(5Z,8Z,11Z,14Z)/0:0)	0.791282	0.0021711
LOC110261725	PC(18:1(11Z)/22:6(4Z,7Z,10Z,13Z,16Z,19Z))	0.791081	0.00218079
LOC110260431	PC(2:0/18:1(12Z)-2OH(9,10))	0.791055	0.00218206
LOC110257282	Auraptene	0.790953	0.00218696
LOC110257282	PC(17:0/19:1(9Z))	0.790865	0.00219125
LRIT3	PC(18:1(4Z)/18:1(4Z))	0.790677	0.00220036
STRA6	Calcein	0.790584	0.00220489
LOC110261623	6,7-Dihydro-4-(Hydroxymethyl)-2-(P-Hydroxyphenethyl)-7-Methyl-5h-2-Pyrindinium	0.790549	0.00220656
OSM	Auraptene	0.790162	0.00222549
LOC106505587	N-Arachidonoyl Alanine	0.789983	0.00223428
EGR2	N-Undecylbenzenesulfonic Acid	0.789858	0.00224042
FOSB	6,7-Dihydro-4-(Hydroxymethyl)-2-(P-Hydroxyphenethyl)-7-Methyl-5h-2-Pyrindinium	0.789753	0.0022456
LRIT3	Cyclohexanone	0.789455	0.00226032
FOS	N-Undecylbenzenesulfonic Acid	0.789337	0.00226619
LOC102166243	PC(P-18:0/0:0)	0.789219	0.00227205
LOC100157987	4,8,12,15,19-Docosapentaenoic Acid	0.788945	0.00228575
TMPRSS9	PC(16:1(9Z)/0:0)	0.788707	0.00229767
LOC110259926	Thymidine	0.78865	0.00230053
DNAH17	3,12-Diketo-4,6-Petromyzonene-24-Sulfate	0.788481	0.00230904
45727	Dg(18:0/20:4(5z,8z,11z,14z)/0:0)[Iso2]	0.788296	0.00231834
LOC110255854	PE(O-18:0/19:1(9Z))	0.788263	0.00232005
LOC106506830	SM(d16:2(4E,8Z)/6 keto-PGF1alpha)	0.787937	0.00233656
LOC110261623	1-Methylimidazole	0.787592	0.00235417
LOC110255854	4,8,12,15,19-Docosapentaenoic Acid	0.787299	0.00236916
HBE1	1-Methylimidazole	0.787235	0.00237248
LOC100739101	Stearic Acid	0.786947	0.00238732
CXCL2	Auraptene	0.786868	0.00239142
LOC102167870	Anandamide (20:2, n-6)	0.786808	0.00239454
LOC100520308	PS(P-16:0/21:0)	0.78646	0.00241262
TRPV5	PC(18:1(11Z)/22:6(4Z,7Z,10Z,13Z,16Z,19Z))	0.786411	0.00241517
LOC100521937	PC(18:1(4Z)/18:1(4Z))	0.78622	0.00242512
LOC110259328	17z-Octadecenoic Acid	0.785936	0.00244005
UMODL1	PS(18:2(9Z,12Z)/22:6(4Z,7Z,10Z,13Z,16Z,19Z))	0.785569	0.00245936
LOC110257282	Cyclohexanone	0.78543	0.00246674
LOC100520308	PE(20:4(6E,8Z,11Z,14Z)-OH(5S)/22:2(13Z,16Z))	0.785287	0.00247433
LOC110259926	PC(2:0/5-iso PGF2VI)	0.784616	0.00251019
GYPA	Sodium Tetradecyl Sulfate	0.784387	0.00252252
TMPRSS9	3alpha-Hydroxy-7,12-Dioxo-5beta-Cholan-24-Oic Acid	0.7843	0.00252721
LOC106509286	PS(22:6(4Z,7Z,10Z,13Z,16Z,19Z)/19:0)	0.784294	0.00252752
LOC110261514	(3beta,4alpha,5alpha,23e)-4-Methylergosta-7,23-Dien-3-Ol	0.784189	0.00253321
LOC110260431	4,8,12,15,19-Docosapentaenoic Acid	0.784119	0.00253702
LOC110261725	PE(20:0/18:4(6Z,9Z,12Z,15Z))	0.784071	0.00253959
LOC110261514	PI(18:0/18:1(9Z))	0.784064	0.00253997
FOSB	Gabapentin	0.784036	0.00254149
LOC110255854	SM(d18:1/15:0)	0.783994	0.00254375
LOC106506830	(S)-A-Amino-2,5-Dihydro-5-Oxo-4-Isoxazolepropanoic Acid N2-Glucoside	0.783878	0.00255005
LOC110261623	PS(O-20:0/17:0)	0.783784	0.00255517
LOC106509286	(S)-2,3-Dihydro-3,5-Dihydroxy-2-Oxo-3-Indoleacetic Acid 5-Glucoside	0.783565	0.00256714
LRIT3	PE(20:4(6E,8Z,11Z,14Z)-OH(5S)/22:2(13Z,16Z))	0.78334	0.00257943
TMPRSS9	(2s,5s,6r)-2,6-Cyclolycopene-1-Methoxy-5-Ol	0.78318	0.00258822
LOC100520308	6,7-Dihydro-4-(Hydroxymethyl)-2-(P-Hydroxyphenethyl)-7-Methyl-5h-2-Pyrindinium	0.783125	0.00259126
LOC110261725	1-Methylimidazole	0.783094	0.00259298
CXCL2	6,7-Dihydro-4-(Hydroxymethyl)-2-(P-Hydroxyphenethyl)-7-Methyl-5h-2-Pyrindinium	0.783059	0.00259491
HBE1	Tridecanal	0.782786	0.00260998
C13H7orf73	SM(d17:2(4E,8Z)/6 keto-PGF1alpha)	0.78264	0.00261804
LOC106507519	3,12-Diketo-4,6-Petromyzonene-24-Sulfate	0.782559	0.00262255
ENPEP	PS(22:6(4Z,7Z,10Z,13Z,16Z,19Z)/19:0)	0.782534	0.00262395
GTSF1	6,7-Dihydro-4-(Hydroxymethyl)-2-(P-Hydroxyphenethyl)-7-Methyl-5h-2-Pyrindinium	0.782525	0.00262447
HBE1	2,4-Dinitrophenol	0.782475	0.00262721
LOC106505587	10s,17s-Dihdohe	0.782451	0.00262856
LOC110259926	PI(18:0/18:1(9Z))	0.782362	0.00263353
LOC110259926	GM4(d18:1/20:0)	0.782265	0.00263895
LOC110261725	Calcein	0.782067	0.00265001
EGR2	2,4-Dinitrophenol	0.782027	0.00265223
LOC110257371	Glucose 6-Phosphate	0.781963	0.00265581
LOC102166121	S-(9-Deoxy-Delta9,12-Pgd2)-Glutathione	0.781491	0.00268241
TMPRSS9	PE(O-18:0/19:1(9Z))	0.781361	0.00268977
LOC102166243	4,8,12,15,19-Docosapentaenoic Acid	0.781065	0.00270654
LOC106506830	PA(2:0/22:6(5Z,7Z,10Z,13Z,16Z,19Z)-OH(4))	0.780935	0.00271393
GTSF1	Auraptene	0.780813	0.00272092
SCNN1B	PS(P-16:0/21:0)	0.780734	0.00272544
TMEM81	PC(P-18:0/0:0)	0.780587	0.00273384
USH1G	Auraptene	0.780446	0.00274197
ENPEP	Photinus Luciferin	0.780383	0.00274554
TMPRSS9	PA(2:0/22:6(5Z,7Z,10Z,13Z,16Z,19Z)-OH(4))	0.78026	0.00275267
GYPA	Tridecanal	0.78022	0.00275495
PIWIL4	Behenoyl-Ea	0.779741	0.00278266
FAM209B	PE(22:4(7Z,10Z,13Z,16Z)/22:5(4Z,7Z,10Z,13Z,16Z))	0.779701	0.00278502
NRN1L	PE(PGJ2/22:2(13Z,16Z))	0.779431	0.00280071
LOC110259926	Anandamide (20:1, n-9)	0.779334	0.00280638
A2M	PC(18:1(11Z)/22:6(4Z,7Z,10Z,13Z,16Z,19Z))	0.779204	0.00281401
C13H7orf73	6,7-Dihydro-4-(Hydroxymethyl)-2-(P-Hydroxyphenethyl)-7-Methyl-5h-2-Pyrindinium	0.779176	0.00281564
LOC110256531	Docosahexaenoic Acid-D5	0.778996	0.0028262
LOC110259328	4,8,12,15,19-Docosapentaenoic Acid	0.778982	0.00282703
LOC110259926	PA(2:0/22:6(5Z,7Z,10Z,13Z,16Z,19Z)-OH(4))	0.778969	0.0028278
OSM	5e-Tetradecen-1-Ol	0.778745	0.00284101
LOC100739101	4,8,12,15,19-Docosapentaenoic Acid	0.778549	0.0028526
RIPPLY3	Auraptene	0.77848	0.00285669
LOC102164681	Sodium Tetradecyl Sulfate	0.77822	0.00287216
LRIT3	Calcein	0.777938	0.00288897
LOC110255854	PE(22:4(7Z,10Z,13Z,16Z)/22:5(4Z,7Z,10Z,13Z,16Z))	0.777812	0.00289652
FOSB	N-Undecylbenzenesulfonic Acid	0.777507	0.00291484
45727	PI(16:0/22:4(10Z,13Z,16Z,19Z))	0.77747	0.00291703
LOC106509286	PE(20:4(6E,8Z,11Z,14Z)-OH(5S)/22:2(13Z,16Z))	0.777454	0.00291804
A2M	PE(20:4(6E,8Z,11Z,14Z)-OH(5S)/22:2(13Z,16Z))	0.777445	0.00291858
LOC110257267	Photinus Luciferin	0.777435	0.00291916
LOC102168126	17z-Octadecenoic Acid	0.777387	0.00292204
UMODL1	PE(20:4(6E,8Z,11Z,14Z)-OH(5S)/22:2(13Z,16Z))	0.777208	0.00293286
LOC110259926	SM(d18:1/16:0)	0.77715	0.00293637
STRA6	1-Methylimidazole	0.776838	0.00295534
LOC110261725	PC(17:0/19:1(9Z))	0.776684	0.00296469
LOC110257282	PE(21:0/18:2(9Z,12Z))	0.776636	0.00296765
SLA-5	Docosahexaenoic Acid-D5	0.776535	0.00297382
LOC100521647	N-Undecylbenzenesulfonic Acid	0.776379	0.00298336
CXCL2	N-Undecylbenzenesulfonic Acid	0.77626	0.00299067
LRFN2	Digoxigenin	0.776135	0.0029983
PHOSPHO1	Tridecanal	0.776131	0.00299858
LOC110260431	Okooa-Ps	0.775959	0.00300916
SSTR2	Glucose 6-Phosphate	0.775912	0.00301204
TMPRSS9	PE(22:4(7Z,10Z,13Z,16Z)/22:5(4Z,7Z,10Z,13Z,16Z))	0.775821	0.00301769
STRA6	PS(P-16:0/21:0)	0.775636	0.00302912
LOC110257282	2,4-Dinitrophenol	0.775631	0.00302942
LOC106509286	PC(18:1(12Z)-O(9S,10R)/17:0)	0.775622	0.00302997
TMPRSS9	2,5-Dihydro-4,5-Dimethyl-2-(2-Methylpropyl)Thiazole	0.775501	0.00303748
LOC102162566	PC(18:1(12Z)-O(9S,10R)/17:0)	0.775147	0.00305957
HBZ	6,7-Dihydro-4-(Hydroxymethyl)-2-(P-Hydroxyphenethyl)-7-Methyl-5h-2-Pyrindinium	0.775098	0.00306263
CXCL2	Gabapentin	0.77502	0.00306749
TMPRSS9	PE(O-18:1(9Z)/0:0)	0.774792	0.00308179
C13H7orf73	Photinus Luciferin	0.774322	0.00311145
LRFN2	(2s,5s,6r)-2,6-Cyclolycopene-1-Methoxy-5-Ol	0.773974	0.00313352
LOC100739101	Sarcophytrol J	0.773901	0.00313817
C13H7orf73	4-Methylimidazole	0.773805	0.00314425
LOC106509953	6,7-Dihydro-4-(Hydroxymethyl)-2-(P-Hydroxyphenethyl)-7-Methyl-5h-2-Pyrindinium	0.773774	0.00314627
LRIT3	PS(O-20:0/17:0)	0.773529	0.0031619
FAM227A	Ascr#30	0.773482	0.00316494
C13H7orf73	Cyclohexanone	0.773399	0.00317025
LOC106509953	PC(17:0/19:1(9Z))	0.773123	0.00318802
ENPEP	Glyceryl 5-Hydroxydecanoate	0.772968	0.003198
LOC110255950	PC(18:0/0:0)	0.77285	0.00320565
ENPEP	Gabapentin	0.772848	0.00320573
LOC100739101	3,12-Diketo-4,6-Petromyzonene-24-Sulfate	0.772791	0.00320947
LOC106506393	Behenoyl-Ea	0.772662	0.00321782
EGR1	2,4-Dinitrophenol	0.772544	0.00322546
LOC110257282	N-Undecylbenzenesulfonic Acid	0.772176	0.00324945
TMPRSS9	4-Hydroxytetradecanedioylcarnitine	0.772062	0.00325691
MCMDC2	PC(P-18:0/0:0)	0.77196	0.00326361
45727	Docosahexaenoic Acid-D5	0.771945	0.00326457
LOC106506420	Sodium Tetradecyl Sulfate	0.771942	0.00326479
LOC110256105	Dpa	0.771801	0.00327408
LOC106505587	PI(16:0/22:4(10Z,13Z,16Z,19Z))	0.771712	0.0032799
LOC106505333	GM4(d18:1/20:0)	0.771707	0.00328023
GTSF1	Photinus Luciferin	0.771554	0.00329033
LOC110261623	PC(18:1(11Z)/22:6(4Z,7Z,10Z,13Z,16Z,19Z))	0.771359	0.00330326
ENPEP	PC(17:0/19:1(9Z))	0.771157	0.00331662
ENPEP	Calcein	0.77076	0.00334306
FOS	2,4-Dinitrophenol	0.770755	0.00334338
LOC110257943	PC(17:0/19:1(9Z))	0.770553	0.0033569
LOC106506830	PC(2:0/18:1(12Z)-2OH(9,10))	0.770378	0.00336871
LOC110256105	GM4(d18:1/20:0)	0.770227	0.00337881
LOC102162566	Phytosphingosine-1-P	0.769977	0.00339574
LOC106505126	PC(20:1(9Z)/0:0)	0.769869	0.003403
FAM227A	SM(d16:2(4E,8Z)/6 keto-PGF1alpha)	0.769808	0.00340713
LRIT3	PC(17:0/19:1(9Z))	0.769797	0.00340787
LOC110257371	PS(P-16:0/21:0)	0.769705	0.00341416
DRD2	C16 Sphinganine	0.769492	0.00342861
DRD1	Sarcophytrol J	0.769422	0.00343339
LOC106505587	Dg(18:0/20:4(5z,8z,11z,14z)/0:0)[Iso2]	0.769416	0.0034338
LOC110259926	PE(22:4(7Z,10Z,13Z,16Z)/22:5(4Z,7Z,10Z,13Z,16Z))	0.769373	0.00343672
LOC100525248	PC(17:0/19:1(9Z))	0.769368	0.00343707
TMPRSS9	Pov-Pe	0.769003	0.00346204
SPINK4	2,4-Dinitrophenol	0.768225	0.00351572
SPINK4	Gabapentin	0.768199	0.00351757
NXPH3	PC(2:0/5-iso PGF2VI)	0.768112	0.00352361
GYPA	Auraptene	0.768105	0.00352412
C13H7orf73	Auraptene	0.768014	0.00353043
LOC110256708	PE(22:4(7Z,10Z,13Z,16Z)/22:5(4Z,7Z,10Z,13Z,16Z))	0.767892	0.00353893
LOC106508193	PS(O-20:0/17:1(9Z))	0.767744	0.00354926
DRD2	5e-Tetradecen-1-Ol	0.76766	0.00355511
LOC106509953	PC(18:1(4Z)/18:1(4Z))	0.767645	0.00355617
LOC106507884	Thymidine	0.767622	0.00355777
LOC100521647	4-Methylimidazole	0.767586	0.00356036
FAM227A	3alpha-Hydroxy-7,12-Dioxo-5beta-Cholan-24-Oic Acid	0.767556	0.00356244
LOC110260048	3,12-Diketo-4,6-Petromyzonene-24-Sulfate	0.767431	0.00357122
HBE1	Gabapentin	0.76728	0.00358182
USH1G	N-Undecylbenzenesulfonic Acid	0.767185	0.00358851
SNCA	Allodesmosine	0.766982	0.00360285
LOC100523337	PE(O-18:0/19:1(9Z))	0.766811	0.00361496
LOC110261623	D-Ribose 5-Phosphate	0.766744	0.00361975
LOC100521647	PE(20:0/18:4(6Z,9Z,12Z,15Z))	0.766648	0.00362657
LOC110256053	Sodium Tetradecyl Sulfate	0.766469	0.00363926
LOC106506830	Methyl Dihydrojasmonate	0.766425	0.00364241
LOC110255854	Ascr#30	0.766296	0.00365163
SNCA	PE(P-18:0/0:0)	0.765883	0.00368126
UMODL1	Lucuminoside	0.765649	0.00369811
45727	PE(O-18:0/19:1(9Z))	0.765369	0.0037183
LOC110257943	PC(18:1(4Z)/18:1(4Z))	0.765217	0.00372933
LOC100523337	SM(d16:2(4E,8Z)/6 keto-PGF1alpha)	0.76517	0.00373273
LOC110261764	Behenoyl-Ea	0.76507	0.00374005
DNAH17	17z-Octadecenoic Acid	0.764907	0.00375187
LOC106506830	2,5-Dihydro-4,5-Dimethyl-2-(2-Methylpropyl)Thiazole	0.7647	0.00376703
UMODL1	C16 Sphinganine	0.764684	0.0037682
LOC100521647	1-Methylimidazole	0.764577	0.00377601
LOC110257943	SM(d17:2(4E,8Z)/6 keto-PGF1alpha)	0.764501	0.00378157
MROH2B	PC(15:0/20:5(5Z,8Z,11Z,14Z,17Z))	0.76443	0.00378681
CD207	PC(18:0/0:0)	0.764413	0.00378804
USH1G	Beta-D-Fructopyranose 1-Phosphate	0.7644	0.00378903
LOC106506830	6r,7s-Epoxy-3z,9z-Eicosadiene	0.764372	0.0037911
LOC110259926	Dg(18:0/20:4(5z,8z,11z,14z)/0:0)[Iso2]	0.764365	0.00379161
LENEP	GM4(d18:1/16:0)	0.76415	0.00380739
FAM227A	4-Hydroxytetradecanedioylcarnitine	0.763449	0.00385942
C13H7orf73	2,4-Dinitrophenol	0.762925	0.0038986
ENPEP	PC(18:1(4Z)/18:1(4Z))	0.762903	0.00390021
LRIT3	2,4-Dinitrophenol	0.762764	0.00391071
LOC110260431	17z-Octadecenoic Acid	0.762696	0.00391584
SLC6A20	17z-Octadecenoic Acid	0.762461	0.00393353
LOC110255854	2,5-Dihydro-4,5-Dimethyl-2-(2-Methylpropyl)Thiazole	0.762423	0.00393642
LOC100626206	3,12-Diketo-4,6-Petromyzonene-24-Sulfate	0.76238	0.00393966
LOC110259926	SM(d18:1/18:1(11Z))	0.761829	0.00398153
LOC110257282	PC(18:1(12Z)-O(9S,10R)/17:0)	0.761723	0.00398964
LOC106509286	PE(20:0/18:4(6Z,9Z,12Z,15Z))	0.761676	0.00399324
LOC100525248	PE(20:4(6E,8Z,11Z,14Z)-OH(5S)/22:2(13Z,16Z))	0.761637	0.00399623
LOC106505423	PE(21:0/18:2(9Z,12Z))	0.761089	0.00403828
LOC110260712	Dg(18:0/20:4(5z,8z,11z,14z)/0:0)[Iso2]	0.761087	0.00403847
USH1G	PE(20:0/18:4(6Z,9Z,12Z,15Z))	0.760942	0.00404966
GTSF1	Glyceryl 5-Hydroxydecanoate	0.760803	0.00406043
STRA6	PE(20:4(6E,8Z,11Z,14Z)-OH(5S)/22:2(13Z,16Z))	0.760596	0.0040765
LOC106505587	PE(O-18:0/19:1(9Z))	0.76042	0.00409012
DOK3	PC(P-18:0/0:0)	0.76036	0.00409485
LOC106506830	PE(O-18:0/19:1(9Z))	0.760315	0.00409836
LOC100523337	Anandamide (20:1, n-9)	0.76018	0.00410887
NXPH3	Docosahexaenoic Acid-D5	0.760123	0.00411335
USH1G	PE(20:4(6E,8Z,11Z,14Z)-OH(5S)/22:2(13Z,16Z))	0.760033	0.00412041
LOC110259854	Docosahexaenoic Acid-D5	0.759943	0.00412745
FAM227A	10s,17s-Dihdohe	0.759552	0.00415813
FAM227A	GM4(d18:1/20:0)	0.75951	0.00416148
LOC106505587	GM4(d18:1/20:0)	0.759263	0.00418097
LOC106508800	SM(d17:2(4E,8Z)/6 keto-PGF1alpha)	0.759048	0.00419801
NRN1L	PC(18:1(12Z)-O(9S,10R)/17:0)	0.758882	0.00421125
LOC106505587	PI(18:0/18:1(9Z))	0.75887	0.00421218
LOC110255854	3alpha-Hydroxy-7,12-Dioxo-5beta-Cholan-24-Oic Acid	0.758841	0.00421455
LOC106505587	Ascr#30	0.758747	0.00422201
ENPEP	PE(21:0/18:2(9Z,12Z))	0.758745	0.00422217
ENPEP	SM(d17:2(4E,8Z)/6 keto-PGF1alpha)	0.758737	0.00422279
HBE1	4-Methylimidazole	0.758434	0.00424703
LOC102167861	LysoPA(22:5(4Z,7Z,10Z,13Z,16Z)/0:0)	0.758423	0.00424787
LOC106508800	PE(20:0/18:4(6Z,9Z,12Z,15Z))	0.758389	0.00425065
LOC110255854	Behenoyl-Ea	0.7582	0.0042658
LOC106505587	Anandamide (20:1, n-9)	0.758125	0.00427188
LOC110260048	17z-Octadecenoic Acid	0.757945	0.00428638
FOSB	2,4-Dinitrophenol	0.757903	0.00428975
STRA6	PC(18:1(11Z)/22:6(4Z,7Z,10Z,13Z,16Z,19Z))	0.757884	0.00429123
A2M	PS(O-20:0/17:0)	0.757884	0.00429129
LOC110261623	PS(22:6(4Z,7Z,10Z,13Z,16Z,19Z)/19:0)	0.757784	0.00429937
LOC106508800	PE(20:4(6E,8Z,11Z,14Z)-OH(5S)/22:2(13Z,16Z))	0.757593	0.00431478
LOC106505333	PC(20:4(5Z,8Z,11Z,14Z)/0:0)	0.757355	0.00433413
LRIT3	1-Methylimidazole	0.757218	0.00434528
LOC106506420	PS(O-20:0/17:0)	0.756985	0.00436437
LOC110259926	(3beta,4alpha,5alpha,23e)-4-Methylergosta-7,23-Dien-3-Ol	0.756808	0.00437885
FAM209B	SM(d18:1/15:0)	0.756782	0.00438093
LOC106509286	PS(O-20:0/17:1(9Z))	0.756761	0.00438272
EGR2	1-Methylimidazole	0.756737	0.00438469
LOC106509953	PE(20:4(6E,8Z,11Z,14Z)-OH(5S)/22:2(13Z,16Z))	0.756592	0.00439658
LOC106506420	PE(20:0/18:4(6Z,9Z,12Z,15Z))	0.75655	0.00439999
LOC100525248	2,4-Dinitrophenol	0.75626	0.00442392
RIPPLY3	4-Methylimidazole	0.756205	0.00442846
LOC106505587	PGP(16:0/20:4(6E,8Z,11Z,14Z)+=O(5))	0.75614	0.00443385
LOC100520308	PS(O-20:0/17:1(9Z))	0.755827	0.00445986
STRA6	PC(15:0/20:5(5Z,8Z,11Z,14Z,17Z))	0.755642	0.00447525
LOC110255854	PGP(16:0/20:4(6E,8Z,11Z,14Z)+=O(5))	0.755375	0.00449751
LOC110259926	PI(16:0/22:4(10Z,13Z,16Z,19Z))	0.755122	0.0045187
LOC106505423	PC(17:0/19:1(9Z))	0.755068	0.00452326
LOC110261725	PC(15:0/20:5(5Z,8Z,11Z,14Z,17Z))	0.754967	0.0045318
LOC102167861	10s,17s-Dihdohe	0.754809	0.00454511
LOC100521937	PS(O-20:0/17:0)	0.754744	0.00455054
TMPRSS9	Arachidonic Acid	0.754726	0.00455209
LOC110260431	N-Palmitoyl Methionine	0.754575	0.0045648
HOXA6	Sodium Tetradecyl Sulfate	0.754517	0.00456978
LOC100525248	Cyclohexanone	0.754488	0.0045722
LOC106509005	PE(20:4(6E,8Z,11Z,14Z)-OH(5S)/22:2(13Z,16Z))	0.75434	0.00458475
LOC110259854	GM4(d18:1/20:0)	0.754289	0.00458905
LOC106508763	Thymidine	0.753622	0.00464599
LOC110259986	PC(18:0/0:0)	0.753574	0.00465017
TEKT1	PS(18:2(9Z,12Z)/22:6(4Z,7Z,10Z,13Z,16Z,19Z))	0.753508	0.00465584
KCNJ5	4,8,12,15,19-Docosapentaenoic Acid	0.75344	0.00466165
LOC106509953	PE(21:0/18:2(9Z,12Z))	0.753367	0.00466797
LOC106506830	4-Hydroxytetradecanedioylcarnitine	0.753343	0.00467
LOC110257052	PE(22:4(7Z,10Z,13Z,16Z)/22:5(4Z,7Z,10Z,13Z,16Z))	0.753298	0.00467391
TMPRSS9	Epa	0.753221	0.00468051
OSM	Calcein	0.753158	0.00468596
LOC106506830	3alpha-Hydroxy-7,12-Dioxo-5beta-Cholan-24-Oic Acid	0.753033	0.00469675
OSM	1-Methylimidazole	0.753007	0.00469895
LOC106505333	PC(2:0/18:1(12Z)-2OH(9,10))	0.752998	0.0046998
SCNN1B	PE(20:4(6E,8Z,11Z,14Z)-OH(5S)/22:2(13Z,16Z))	0.752893	0.00470886
LOC110260335	3,12-Diketo-4,6-Petromyzonene-24-Sulfate	0.752767	0.0047198
HBZ	Photinus Luciferin	0.752738	0.00472232
45727	PE(22:4(7Z,10Z,13Z,16Z)/22:5(4Z,7Z,10Z,13Z,16Z))	0.75265	0.00472991
FAM227A	Anandamide (20:2, n-6)	0.752572	0.00473672
LOC106505333	Okooa-Ps	0.752516	0.00474162
LOC100739101	17z-Octadecenoic Acid	0.752462	0.00474634
LRFN2	PE(O-18:0/19:1(9Z))	0.752202	0.00476904
TEKT1	4-Methylimidazole	0.752175	0.00477133
NXPH3	Allodesmosine	0.751774	0.00480652
NXPH3	S-(9-Deoxy-Delta9,12-Pgd2)-Glutathione	0.751625	0.00481966
LOC106505423	SM(d17:2(4E,8Z)/6 keto-PGF1alpha)	0.751563	0.00482518
OLAH	PC(18:0/0:0)	0.751496	0.00483105
LOC110257282	6,7-Dihydro-4-(Hydroxymethyl)-2-(P-Hydroxyphenethyl)-7-Methyl-5h-2-Pyrindinium	0.751397	0.0048398
SLC12A1	N-Arachidonoyl Alanine	0.751165	0.00486038
STRA6	Glyceryl 5-Hydroxydecanoate	0.751046	0.00487091
DRD2	Phytosphingosine-1-P	0.750775	0.00489506
LOC110257371	Thiol-Maleimide	0.750764	0.00489607
STS	SM(d17:2(4E,8Z)/6 keto-PGF1alpha)	0.750678	0.00490372
LOC106506047	N-Palmitoyl Methionine	0.750586	0.00491198
LOC106506830	PGP(16:0/20:4(6E,8Z,11Z,14Z)+=O(5))	0.750293	0.00493816
LOC110257282	Calcein	0.750281	0.00493926
TRPV5	SM(d17:2(4E,8Z)/6 keto-PGF1alpha)	0.750091	0.00495635
TMEM81	4,8,12,15,19-Docosapentaenoic Acid	0.749959	0.00496822
LOC106509953	PS(O-20:0/17:0)	0.749902	0.00497338
LOC106506830	10s,17s-Dihdohe	0.749899	0.00497364
TRPV5	PE(20:4(6E,8Z,11Z,14Z)-OH(5S)/22:2(13Z,16Z))	0.749807	0.00498201
RIPPLY3	Cyclohexanone	0.749612	0.00499962
ENPEP	PE(21:0/17:2(9Z,12Z))	0.749535	0.00500666
LOC110257282	SM(d17:2(4E,8Z)/6 keto-PGF1alpha)	0.749417	0.00501734
LOC106509953	PE(20:0/18:4(6Z,9Z,12Z,15Z))	0.749344	0.005024
LOC110256105	Arachidonic Acid	0.749108	0.00504551
LOC110259986	N-Arachidonoyl Alanine	0.748901	0.0050644
ZC3HAV1L	4,8,12,15,19-Docosapentaenoic Acid	0.748833	0.00507066
C13H7orf73	PE(21:0/18:2(9Z,12Z))	0.748683	0.00508441
CXCL2	2,4-Dinitrophenol	0.748646	0.00508778
GTSF1	4-Methylimidazole	0.74863	0.00508926
HBZ	Auraptene	0.748529	0.00509855
HBZ	Glyceryl 5-Hydroxydecanoate	0.748522	0.00509917
TMPRSS9	N-Palmitoyl Methionine	0.748474	0.00510356
TMPRSS9	SM(d16:2(4E,8Z)/6 keto-PGF1alpha)	0.748455	0.00510534
LOC110261623	PE(20:0/18:4(6Z,9Z,12Z,15Z))	0.748171	0.00513152
SFN	Anandamide (20:1, n-9)	0.74807	0.00514085
TMPRSS9	GM4(d18:1/16:0)	0.747603	0.00518425
TMPRSS9	PC(2:0/5-iso PGF2VI)	0.747482	0.00519552
LOC110257267	Glyceryl 5-Hydroxydecanoate	0.747194	0.00522249
STS	PE(20:4(6E,8Z,11Z,14Z)-OH(5S)/22:2(13Z,16Z))	0.746961	0.00524432
LOC106505587	3alpha-Hydroxy-7,12-Dioxo-5beta-Cholan-24-Oic Acid	0.746729	0.00526614
DNAH17	PC(P-18:0/0:0)	0.746724	0.00526662
XDH	GM4(d18:1/16:0)	0.7465	0.00528782
HBZ	Cyclohexanone	0.746395	0.00529766
NRN1L	Phytosphingosine-1-P	0.746124	0.00532346
TRPV5	PE(20:0/18:4(6Z,9Z,12Z,15Z))	0.746037	0.0053317
LOC110256053	Tridecanal	0.745855	0.00534905
ENPEP	N-Undecylbenzenesulfonic Acid	0.745656	0.00536799
CD209	Thymidine	0.745629	0.00537057
SLC6A20	4,8,12,15,19-Docosapentaenoic Acid	0.745599	0.00537351
SCNN1B	Lucuminoside	0.745321	0.00540017
C13H7orf73	Beta-D-Fructopyranose 1-Phosphate	0.745146	0.00541696
SSTR2	(S)-2,3-Dihydro-3,5-Dihydroxy-2-Oxo-3-Indoleacetic Acid 5-Glucoside	0.745044	0.0054268
A2M	PC(17:0/19:1(9Z))	0.744787	0.0054516
LRFN2	PGP(16:0/20:4(6E,8Z,11Z,14Z)+=O(5))	0.744498	0.00547967
LOC100521937	PC(17:0/19:1(9Z))	0.744416	0.00548762
LOC106509005	Lucuminoside	0.744342	0.00549484
LOC100525248	1-Methylimidazole	0.744033	0.00552497
LOC106508800	1-Methylimidazole	0.744013	0.00552686
BDKRB2	Behenoyl-Ea	0.743914	0.00553658
IL1RAPL2	PC(18:0/0:0)	0.743796	0.00554814
RIPPLY3	D-Ribose 5-Phosphate	0.743466	0.00558057
45727	GM4(d18:1/20:0)	0.743415	0.00558559
LOC110257267	2,4-Dinitrophenol	0.743077	0.00561894
LOC100157987	PC(P-18:0/0:0)	0.743075	0.00561919
LOC100520308	PC(18:1(4Z)/18:1(4Z))	0.742934	0.00563318
A2M	PC(18:1(4Z)/18:1(4Z))	0.742543	0.00567201
LOC110260431	Epa	0.742377	0.00568858
LOC106505126	Ascr#30	0.742181	0.00570822
LOC110260431	GM4(d18:1/16:0)	0.742132	0.00571314
STRA6	PS(22:6(4Z,7Z,10Z,13Z,16Z,19Z)/19:0)	0.742114	0.00571495
OSM	6,7-Dihydro-4-(Hydroxymethyl)-2-(P-Hydroxyphenethyl)-7-Methyl-5h-2-Pyrindinium	0.742113	0.00571505
GTSF1	Tridecanal	0.742062	0.00572011
LOC100523337	GM4(d18:1/20:0)	0.741977	0.0057287
SCNN1B	PC(18:1(12Z)-O(9S,10R)/17:0)	0.741948	0.00573161
FAM227A	2,5-Dihydro-4,5-Dimethyl-2-(2-Methylpropyl)Thiazole	0.741258	0.00580127
LOC106508800	PC(18:1(4Z)/18:1(4Z))	0.741104	0.00581687
LOC100521937	SM(d17:2(4E,8Z)/6 keto-PGF1alpha)	0.74105	0.00582236
LOC106508800	PS(O-20:0/17:0)	0.740941	0.00583339
USH1G	1-Methylimidazole	0.740861	0.00584162
LOC100157987	LysoPA(22:5(4Z,7Z,10Z,13Z,16Z)/0:0)	0.74066	0.00586208
LOC110260048	PC(2:0/18:1(12Z)-2OH(9,10))	0.740355	0.00589333
LOC106509286	Phytosphingosine-1-P	0.740315	0.00589748
EGR1	1-Methylimidazole	0.740309	0.005898
LOC106506830	(3beta,4alpha,5alpha,23e)-4-Methylergosta-7,23-Dien-3-Ol	0.740299	0.0058991
LOC110255854	LysoPA(22:5(4Z,7Z,10Z,13Z,16Z)/0:0)	0.740223	0.00590685
LOC106506830	Ascr#30	0.740206	0.0059086
LOC110257943	6,7-Dihydro-4-(Hydroxymethyl)-2-(P-Hydroxyphenethyl)-7-Methyl-5h-2-Pyrindinium	0.740124	0.00591712
LOC102167861	N-Palmitoyl Methionine	0.740115	0.00591797
STRA6	Photinus Luciferin	0.739936	0.00593649
LOC100523337	Allodesmosine	0.739867	0.00594361
SLA-5	17z-Octadecenoic Acid	0.739781	0.00595246
HBZ	Gabapentin	0.739756	0.00595501
LOC110257267	PC(17:0/19:1(9Z))	0.73973	0.00595769
FRMD1	SM(d17:2(4E,8Z)/6 keto-PGF1alpha)	0.739542	0.00597716
OSM	4-Methylimidazole	0.739396	0.0059924
GTSF1	Gabapentin	0.739354	0.0059967
LOC100739101	N-Arachidonoyl Alanine	0.739209	0.0060118
SFN	PC(2:0/5-iso PGF2VI)	0.739096	0.00602362
LOC106505423	N-Undecylbenzenesulfonic Acid	0.738984	0.00603526
LOC106506830	9-Tridecynoic Acid	0.738887	0.00604546
LOC102162566	Glyceryl 5-Hydroxydecanoate	0.738709	0.00606404
LRIT3	Photinus Luciferin	0.738668	0.00606833
STRA6	PC(17:0/19:1(9Z))	0.738616	0.00607379
TMPRSS9	(3beta,4alpha,5alpha,23e)-4-Methylergosta-7,23-Dien-3-Ol	0.738531	0.00608276
STRA6	Gabapentin	0.738452	0.006091
LRFN2	PC(P-18:0/0:0)	0.738442	0.0060921
LOC110260339	(S)-2,3-Dihydro-3,5-Dihydroxy-2-Oxo-3-Indoleacetic Acid 5-Glucoside	0.738327	0.0061042
LOC110262116	4,8,12,15,19-Docosapentaenoic Acid	0.73826	0.00611127
LOC110260339	Glucose 6-Phosphate	0.738252	0.00611212
LOC102167870	Allodesmosine	0.738213	0.00611617
LOC102162379	PC(18:0/0:0)	0.738147	0.00612321
LOC106506420	Phytosphingosine-1-P	0.738038	0.00613474
UMODL1	4-Methylimidazole	0.738018	0.00613686
LOC102166504	Anandamide (20:2, n-6)	0.737748	0.00616544
XDH	PC(20:4(5Z,8Z,11Z,14Z)/0:0)	0.737703	0.00617017
LOC106509953	Tridecanal	0.737558	0.00618563
LOC110260335	PC(P-18:0/0:0)	0.737396	0.00620292
LOC106506830	LysoPA(22:5(4Z,7Z,10Z,13Z,16Z)/0:0)	0.737368	0.00620584
FOS	1-Methylimidazole	0.737367	0.00620595
LOC110260048	Dpa	0.737291	0.00621409
LOC100523337	PI(18:0/18:1(9Z))	0.737272	0.00621608
LRIT3	PE(18:0/18:1(11Z))	0.737189	0.00622501
LRIT3	6,7-Dihydro-4-(Hydroxymethyl)-2-(P-Hydroxyphenethyl)-7-Methyl-5h-2-Pyrindinium	0.737131	0.00623117
LOC100525248	Glyceryl 5-Hydroxydecanoate	0.736713	0.00627599
LOC110257052	Docosahexaenoic Acid-D5	0.736683	0.0062793
LOC102167861	SM(d18:1/18:1(11Z))	0.736499	0.0062991
LOC106506830	PC(2:0/5-iso PGF2VI)	0.736465	0.00630281
TEKT1	Phytosphingosine-1-P	0.736394	0.00631037
LOC110256105	3,12-Diketo-4,6-Petromyzonene-24-Sulfate	0.736299	0.00632068
TMPRSS9	Dpa	0.736133	0.00633868
USH1G	PS(P-16:0/21:0)	0.736078	0.00634459
LOC110257267	PE(20:0/18:4(6Z,9Z,12Z,15Z))	0.735971	0.00635629
LOC110255854	4-Hydroxytetradecanedioylcarnitine	0.735806	0.0063742
LOC100525248	SM(d17:2(4E,8Z)/6 keto-PGF1alpha)	0.735571	0.00639983
LOC100157987	Ascr#30	0.735338	0.00642533
LOC102167861	PE(22:4(7Z,10Z,13Z,16Z)/22:5(4Z,7Z,10Z,13Z,16Z))	0.73533	0.0064261
LOC102159855	GM4(d18:1/20:0)	0.735163	0.00644443
DRD1	PA(2:0/22:6(5Z,7Z,10Z,13Z,16Z,19Z)-OH(4))	0.735056	0.0064562
LRIT3	Lucuminoside	0.735047	0.00645717
LOC100157987	PE(22:4(7Z,10Z,13Z,16Z)/22:5(4Z,7Z,10Z,13Z,16Z))	0.734927	0.00647036
LOC106508543	PE(21:0/17:2(9Z,12Z))	0.73488	0.00647559
LOC110257267	D-Ribose 5-Phosphate	0.734823	0.00648182
STS	Benzenesulfonic Acid	0.734817	0.00648246
LOC102167861	Anandamide (20:1, n-9)	0.734779	0.0064867
LOC110256708	PGP(16:0/20:4(6E,8Z,11Z,14Z)+=O(5))	0.734709	0.00649444
HBZ	1-Methylimidazole	0.734516	0.00651576
SSTR2	Thiol-Maleimide	0.734493	0.00651826
LOC100523337	4-Hydroxytetradecanedioylcarnitine	0.734451	0.00652298
LOC110255854	10s,17s-Dihdohe	0.73443	0.0065253
USH1G	SM(d17:2(4E,8Z)/6 keto-PGF1alpha)	0.734372	0.00653168
LOC110257371	Beta-D-Fructopyranose 1-Phosphate	0.73422	0.00654859
LOC100525248	PE(21:0/18:2(9Z,12Z))	0.73408	0.0065641
TEKT1	PC(18:1(12Z)-O(9S,10R)/17:0)	0.734068	0.00656544
USH1G	PS(O-20:0/17:0)	0.73401	0.00657194
XDH	PC(2:0/18:1(12Z)-2OH(9,10))	0.733974	0.0065759
STS	PS(22:6(4Z,7Z,10Z,13Z,16Z,19Z)/19:0)	0.733759	0.0065999
SPINK4	1-Methylimidazole	0.733456	0.00663379
USH1G	PS(22:6(4Z,7Z,10Z,13Z,16Z,19Z)/19:0)	0.73345	0.00663456
LOC100520308	Thiol-Maleimide	0.733351	0.00664557
LOC106505587	LysoPA(22:5(4Z,7Z,10Z,13Z,16Z)/0:0)	0.733188	0.0066639
A2M	PS(P-16:0/21:0)	0.733085	0.00667553
LOC102167870	S-(9-Deoxy-Delta9,12-Pgd2)-Glutathione	0.732745	0.006714
LOC110261725	Cyclohexanone	0.732716	0.00671721
DRD2	PE(PGJ2/22:2(13Z,16Z))	0.73269	0.00672012
LOC110260335	PE(22:4(7Z,10Z,13Z,16Z)/22:5(4Z,7Z,10Z,13Z,16Z))	0.732654	0.00672425
TMPRSS9	Anandamide (20:1, n-9)	0.732528	0.00673856
C13H7orf73	Calcein	0.732471	0.00674502
LOC100523337	Ascr#30	0.732441	0.00674844
LOC110260712	PI(16:0/22:4(10Z,13Z,16Z,19Z))	0.732397	0.00675346
LOC102167861	4-Hydroxytetradecanedioylcarnitine	0.73234	0.00675992
DRD1	Stearic Acid	0.732129	0.00678392
DNAH17	4,8,12,15,19-Docosapentaenoic Acid	0.731894	0.00681081
KLHL40	Behenoyl-Ea	0.73153	0.00685256
LOC100521647	Glyceryl 5-Hydroxydecanoate	0.731528	0.00685277
LOC106505587	4-Hydroxytetradecanedioylcarnitine	0.731483	0.00685796
STRA6	PE(PGJ2/22:2(13Z,16Z))	0.731393	0.0068683
TMPRSS9	2-Tetradecylcyclobutanone	0.731261	0.00688352
LOC100157987	GM4(d18:1/20:0)	0.73115	0.00689627
USH1G	PC(17:0/19:1(9Z))	0.731144	0.00689697
RIPPLY3	2,4-Dinitrophenol	0.731135	0.00689798
NRN1L	PS(18:2(9Z,12Z)/22:6(4Z,7Z,10Z,13Z,16Z,19Z))	0.731039	0.00690911
RIPPLY3	PS(P-16:0/21:0)	0.731001	0.00691354
FRMD1	PE(20:4(6E,8Z,11Z,14Z)-OH(5S)/22:2(13Z,16Z))	0.730971	0.00691698
LOC102167861	PGP(16:0/20:4(6E,8Z,11Z,14Z)+=O(5))	0.730644	0.00695493
NXPH3	PE(O-18:0/19:1(9Z))	0.730436	0.00697907
FAM209B	PGP(16:0/20:4(6E,8Z,11Z,14Z)+=O(5))	0.730317	0.00699303
TMPRSS9	N-Arachidonoyl Alanine	0.730267	0.00699876
GTSF1	Calcein	0.730202	0.00700646
LOC100157987	PE(O-18:0/19:1(9Z))	0.730038	0.00702557
LOC100520273	PC(18:0/0:0)	0.729866	0.00704581
LOC110261090	PC(15:0/20:5(5Z,8Z,11Z,14Z,17Z))	0.72963	0.00707352
USH1G	4-Methylimidazole	0.729555	0.00708235
SLA-5	3,12-Diketo-4,6-Petromyzonene-24-Sulfate	0.729211	0.00712289
LOC106505126	PC(2:0/18:1(12Z)-2OH(9,10))	0.729155	0.00712957
LOC100523337	PC(18:0/0:0)	0.729073	0.00713931
LOC110256105	PC(20:1(9Z)/0:0)	0.729013	0.00714637
LOC106505915	PC(18:0/0:0)	0.72891	0.00715866
LOC110257282	Glyceryl 5-Hydroxydecanoate	0.728847	0.00716607
HBZ	4-Methylimidazole	0.72884	0.00716694
C13H7orf73	PE(20:4(6E,8Z,11Z,14Z)-OH(5S)/22:2(13Z,16Z))	0.72873	0.00717996
LOC106505587	PC(2:0/18:1(12Z)-2OH(9,10))	0.728726	0.00718049
LOC110260712	PI(18:0/18:1(9Z))	0.728584	0.0071974
LRFN2	4-Hydroxytetradecanedioylcarnitine	0.728505	0.00720683
TMPRSS9	PC(20:1(9Z)/0:0)	0.728191	0.00724436
RIPPLY3	PC(18:1(4Z)/18:1(4Z))	0.728182	0.0072454
LRIT3	SM(d17:2(4E,8Z)/6 keto-PGF1alpha)	0.728161	0.007248
SCNN1B	PS(O-20:0/17:1(9Z))	0.728038	0.00726278
SPINK4	Tridecanal	0.727299	0.00735186
LOC100525248	Photinus Luciferin	0.727273	0.00735499
LOC106508800	2,4-Dinitrophenol	0.727273	0.00735501
LOC100521647	PS(22:6(4Z,7Z,10Z,13Z,16Z,19Z)/19:0)	0.727181	0.00736616
C13H7orf73	Glyceryl 5-Hydroxydecanoate	0.727049	0.00738214
RIPPLY3	PE(20:4(6E,8Z,11Z,14Z)-OH(5S)/22:2(13Z,16Z))	0.727036	0.00738377
LOC106508800	PS(22:6(4Z,7Z,10Z,13Z,16Z,19Z)/19:0)	0.72694	0.00739543
FOSB	1-Methylimidazole	0.72689	0.00740147
LOC100520308	PE(20:0/18:4(6Z,9Z,12Z,15Z))	0.726696	0.00742521
LOC110256105	(2s,5s,6r)-2,6-Cyclolycopene-1-Methoxy-5-Ol	0.726683	0.00742677
LOC102166121	PC(2:0/5-iso PGF2VI)	0.726546	0.00744351
TEKT1	Photinus Luciferin	0.726465	0.00745341
FRMD1	N-Undecylbenzenesulfonic Acid	0.726462	0.00745373
LOC110260339	Thiol-Maleimide	0.726306	0.00747288
LOC110257282	Gabapentin	0.726293	0.00747454
LRFN2	10s,17s-Dihdohe	0.726288	0.00747514
MEI1	PS(O-20:0/17:0)	0.726248	0.00748001
LOC106505587	2,5-Dihydro-4,5-Dimethyl-2-(2-Methylpropyl)Thiazole	0.726135	0.00749392
LOC110256053	N-Undecylbenzenesulfonic Acid	0.72604	0.0075056
SNCA	PC(2:0/5-iso PGF2VI)	0.725996	0.00751102
LOC106505126	PE(P-18:0/0:0)	0.725972	0.00751399
TMPRSS9	Digoxigenin	0.725936	0.00751831
LOC106506420	PC(18:1(4Z)/18:1(4Z))	0.725917	0.00752069
HBE1	Sodium Tetradecyl Sulfate	0.725908	0.00752182
LRFN2	Arachidonic Acid	0.72586	0.00752778
LOC110257943	Benzenesulfonic Acid	0.725825	0.00753209
LOC106506830	Abyssinone Vi	0.725798	0.00753532
LRFN2	3,12-Diketo-4,6-Petromyzonene-24-Sulfate	0.725785	0.00753704
LOC106505587	Docosahexaenoic Acid-D5	0.725742	0.0075423
LOC102162436	PE(22:4(7Z,10Z,13Z,16Z)/22:5(4Z,7Z,10Z,13Z,16Z))	0.725652	0.0075534
STRA6	4-Methylimidazole	0.72552	0.00756969
PROK2	PS(18:2(9Z,12Z)/22:6(4Z,7Z,10Z,13Z,16Z,19Z))	0.725408	0.00758362
RIPPLY3	Photinus Luciferin	0.725224	0.00760646
HBE1	Calcein	0.725097	0.00762227
45727	PC(2:0/5-iso PGF2VI)	0.724909	0.00764567
LOC110257371	PE(20:4(6E,8Z,11Z,14Z)-OH(5S)/22:2(13Z,16Z))	0.724701	0.0076717
LOC106509005	PC(18:1(12Z)-O(9S,10R)/17:0)	0.724667	0.00767587
LOC100525248	Gabapentin	0.724523	0.00769391
LOC110259926	SM(d18:1/15:0)	0.724515	0.00769497
LOC110257282	PE(20:4(6E,8Z,11Z,14Z)-OH(5S)/22:2(13Z,16Z))	0.724429	0.00770578
LOC102161653	Epa	0.724349	0.00771583
CCDC13	Thymidine	0.724309	0.00772084
LOC100521647	Photinus Luciferin	0.724288	0.00772344
NXPH3	N-Arachidonoyl Alanine	0.724256	0.00772743
DRD2	[(2r,5r)-5-(2-Amino-6-Oxo-1h-Purin-9-Yl)-3,4-Dihydroxyoxolan-2-Yl]Methyl Dihydrogen Phosphate	0.724185	0.00773646
LOC110260431	Dpa	0.723733	0.00779352
FAM209B	10s,17s-Dihdohe	0.723724	0.00779461
LOC106506830	Anandamide (20:2, n-6)	0.723564	0.00781488
LOC110257267	PE(21:0/18:2(9Z,12Z))	0.723494	0.00782376
FAM209B	3alpha-Hydroxy-7,12-Dioxo-5beta-Cholan-24-Oic Acid	0.723454	0.00782882
LOC110257267	PS(22:6(4Z,7Z,10Z,13Z,16Z,19Z)/19:0)	0.723453	0.0078289
GRAMD2A	Beta-D-Fructose 6-Phosphate	0.7233	0.00784847
LOC100520308	4-Methylimidazole	0.723282	0.00785073
FRMD1	PC(17:0/19:1(9Z))	0.723166	0.00786544
LOC102167861	3alpha-Hydroxy-7,12-Dioxo-5beta-Cholan-24-Oic Acid	0.722818	0.00790991
FAM209B	Ascr#30	0.72281	0.00791097
ENPEP	PE(20:4(6E,8Z,11Z,14Z)-OH(5S)/22:2(13Z,16Z))	0.722685	0.0079269
HBZ	2,4-Dinitrophenol	0.722462	0.00795558
LOC110257267	Gabapentin	0.722403	0.00796319
UMODL1	SM(d17:2(4E,8Z)/6 keto-PGF1alpha)	0.722357	0.00796902
FAM209B	2,5-Dihydro-4,5-Dimethyl-2-(2-Methylpropyl)Thiazole	0.722334	0.0079721
LOC100521647	2,4-Dinitrophenol	0.72221	0.00798796
CCDC13	3,12-Diketo-4,6-Petromyzonene-24-Sulfate	0.722167	0.00799349
EGR2	4-Methylimidazole	0.721924	0.00802498
XDH	Okooa-Ps	0.72192	0.00802546
LOC110255854	PC(2:0/5-iso PGF2VI)	0.721918	0.00802574
GRAMD2A	Glucose 6-Phosphate	0.721825	0.00803771
LOC106506047	PC(P-18:0/0:0)	0.721693	0.00805488
LOC110257282	Tridecanal	0.721669	0.00805796
LOC110261514	PE(O-18:0/19:1(9Z))	0.721402	0.00809272
SFN	10s,17s-Dihdohe	0.721357	0.00809859
CCDC13	PC(P-18:0/0:0)	0.721312	0.00810439
A2M	PS(O-20:0/17:1(9Z))	0.721281	0.00810845
ENPEP	Tridecanal	0.721198	0.00811924
A2M	PE(21:0/18:2(9Z,12Z))	0.721196	0.00811947
LRFN2	SM(d16:2(4E,8Z)/6 keto-PGF1alpha)	0.721142	0.00812658
LOC106505333	S-(9-Deoxy-Delta9,12-Pgd2)-Glutathione	0.721114	0.00813029
LOC110256708	3alpha-Hydroxy-7,12-Dioxo-5beta-Cholan-24-Oic Acid	0.721077	0.00813505
LOC110256105	Digoxigenin	0.721045	0.00813926
LOC106506830	Okooa-Ps	0.72085	0.0081648
LOC110262116	N-Arachidonoyl Alanine	0.720765	0.00817587
LOC106508800	4-Methylimidazole	0.720525	0.00820751
TMEM81	PE(22:4(7Z,10Z,13Z,16Z)/22:5(4Z,7Z,10Z,13Z,16Z))	0.720482	0.0082131
LOC110259328	PC(P-18:0/0:0)	0.720454	0.00821684
LOC110257943	PS(O-20:0/17:0)	0.7204	0.00822385
ENPEP	Auraptene	0.720363	0.00822877
LOC100520308	Glucose 6-Phosphate	0.720092	0.00826459
LOC102159855	PC(20:4(5Z,8Z,11Z,14Z)/0:0)	0.720047	0.00827057
CCDC13	PE(O-18:0/19:1(9Z))	0.719942	0.00828437
LOC106506830	2-Tetradecylcyclobutanone	0.719891	0.0082912
LOC110259926	PC(18:0/0:0)	0.71966	0.00832189
LOC106508800	PC(17:0/19:1(9Z))	0.71958	0.00833254
TMPRSS9	Thymidine	0.719578	0.00833268
GTSF1	PC(17:0/19:1(9Z))	0.719468	0.00834735
LOC110257371	SM(d17:2(4E,8Z)/6 keto-PGF1alpha)	0.719409	0.0083552
LOC100523337	PGP(16:0/20:4(6E,8Z,11Z,14Z)+=O(5))	0.719338	0.00836474
GRAMD2A	(S)-2,3-Dihydro-3,5-Dihydroxy-2-Oxo-3-Indoleacetic Acid 5-Glucoside	0.719018	0.00840747
A2M	Beta-D-Fructopyranose 1-Phosphate	0.719	0.00840987
STS	Beta-D-Fructopyranose 1-Phosphate	0.718948	0.00841684
LOC110261623	Auraptene	0.71894	0.00841801
LRFN2	Sericetin	0.718839	0.00843144
LOC106506830	PC(20:4(5Z,8Z,11Z,14Z)/0:0)	0.718734	0.00844568
LOC110255854	PC(P-18:0/0:0)	0.718499	0.00847719
ENPEP	6,7-Dihydro-4-(Hydroxymethyl)-2-(P-Hydroxyphenethyl)-7-Methyl-5h-2-Pyrindinium	0.718424	0.00848733
LOC110255950	S-(9-Deoxy-Delta9,12-Pgd2)-Glutathione	0.7184	0.00849053
LOC102167870	GM4(d18:1/20:0)	0.718137	0.00852613
LOC102167861	4,8,12,15,19-Docosapentaenoic Acid	0.718018	0.00854219
LRFN2	Anandamide (20:1, n-9)	0.717747	0.00857908
LOC100520308	Cyclohexanone	0.717711	0.00858393
USH1G	PC(18:1(4Z)/18:1(4Z))	0.7172	0.00865361
LOC110256708	2,5-Dihydro-4,5-Dimethyl-2-(2-Methylpropyl)Thiazole	0.717107	0.00866636
LOC100525248	4-Methylimidazole	0.717073	0.008671
LOC110261410	PE(PGJ2/22:2(13Z,16Z))	0.71696	0.00868654
SNCA	S-(9-Deoxy-Delta9,12-Pgd2)-Glutathione	0.716865	0.00869956
STS	(S)-2,3-Dihydro-3,5-Dihydroxy-2-Oxo-3-Indoleacetic Acid 5-Glucoside	0.716624	0.00873271
GNGT1	N-Undecylbenzenesulfonic Acid	0.716501	0.00874974
LOC102166504	PC(18:0/0:0)	0.716297	0.0087779
LOC106505423	PC(18:1(4Z)/18:1(4Z))	0.716174	0.00879488
LOC100520308	Auraptene	0.716116	0.00880303
LOC106505587	PC(2:0/5-iso PGF2VI)	0.716074	0.00880876
ENPEP	PS(O-20:0/17:1(9Z))	0.715995	0.0088198
STS	PC(18:1(4Z)/18:1(4Z))	0.715928	0.00882908
TEKT1	Calcein	0.715878	0.00883598
LOC110260712	PA(2:0/22:6(5Z,7Z,10Z,13Z,16Z,19Z)-OH(4))	0.715843	0.00884088
LOC110259926	(2s,5s,6r)-2,6-Cyclolycopene-1-Methoxy-5-Ol	0.715773	0.00885062
LOC106509953	Beta-D-Fructopyranose 1-Phosphate	0.715701	0.0088606
UMODL1	PC(18:1(11Z)/22:6(4Z,7Z,10Z,13Z,16Z,19Z))	0.71569	0.0088622
LOC102166504	(3beta,4alpha,5alpha,23e)-4-Methylergosta-7,23-Dien-3-Ol	0.715612	0.00887307
LOC100525248	Calcein	0.715453	0.00889519
CXCL2	1-Methylimidazole	0.715389	0.00890427
TEKT1	Cyclohexanone	0.71537	0.00890692
LOC102167861	Ascr#30	0.715188	0.00893232
LRFN2	LysoPA(22:5(4Z,7Z,10Z,13Z,16Z)/0:0)	0.71481	0.00898539
LOC106509286	PE(PGJ2/22:2(13Z,16Z))	0.714656	0.0090071
LOC106508271	Phytosphingosine-1-P	0.714566	0.00901986
LOC106505814	GM4(d18:1/16:0)	0.714234	0.00906673
SPOCK3	(3beta,4alpha,5alpha,23e)-4-Methylergosta-7,23-Dien-3-Ol	0.714219	0.00906892
LOC100525248	Lucuminoside	0.71383	0.00912421
LOC100521647	PC(17:0/19:1(9Z))	0.71342	0.00918271
LOC100523337	10s,17s-Dihdohe	0.713264	0.00920508
LOC110256531	Stearic Acid	0.713099	0.00922865
GRAMD2A	PE(20:4(6E,8Z,11Z,14Z)-OH(5S)/22:2(13Z,16Z))	0.713086	0.00923054
FRMD1	PC(18:1(4Z)/18:1(4Z))	0.71301	0.00924156
LOC106505126	GM4(d18:1/16:0)	0.712985	0.00924506
LOC102167861	2,5-Dihydro-4,5-Dimethyl-2-(2-Methylpropyl)Thiazole	0.712896	0.00925795
LOC102161653	Dpa	0.71266	0.00929185
LOC110260431	Adrenic Acid	0.712418	0.00932689
HBE1	PC(17:0/19:1(9Z))	0.712329	0.00933972
LOC110260431	LysoPA(22:5(4Z,7Z,10Z,13Z,16Z)/0:0)	0.712231	0.00935402
LOC110257267	PC(18:1(4Z)/18:1(4Z))	0.712219	0.00935575
STS	2,4-Dinitrophenol	0.712199	0.00935858
LOC100157987	PGP(16:0/20:4(6E,8Z,11Z,14Z)+=O(5))	0.711928	0.00939803
LOC106509953	PS(22:6(4Z,7Z,10Z,13Z,16Z,19Z)/19:0)	0.711701	0.00943108
LOC100521937	PS(22:6(4Z,7Z,10Z,13Z,16Z,19Z)/19:0)	0.711622	0.00944261
A2M	Beta-D-Fructose 6-Phosphate	0.711527	0.00945658
LOC110261514	PGP(16:0/20:4(6E,8Z,11Z,14Z)+=O(5))	0.711503	0.00946
LOC106506420	D-Ribose 5-Phosphate	0.711421	0.00947206
FRMD1	PE(20:0/18:4(6Z,9Z,12Z,15Z))	0.711418	0.00947253
LRFN2	4,8,12,15,19-Docosapentaenoic Acid	0.711411	0.00947343
LOC102167870	PC(2:0/5-iso PGF2VI)	0.71139	0.00947658
LOC102168126	PC(P-18:0/0:0)	0.711272	0.0094938
A2M	PE(20:0/18:4(6Z,9Z,12Z,15Z))	0.710798	0.0095635
STRA6	PC(18:1(12Z)-O(9S,10R)/17:0)	0.710604	0.00959215
LOC110260048	N-Palmitoyl Methionine	0.71055	0.00960021
LOC110256105	PE(22:4(7Z,10Z,13Z,16Z)/22:5(4Z,7Z,10Z,13Z,16Z))	0.710462	0.00961318
SFN	GM4(d18:1/20:0)	0.710341	0.00963109
45727	Anandamide (20:1, n-9)	0.710338	0.00963153
FAM209B	Epa	0.710295	0.00963795
LOC110256708	10s,17s-Dihdohe	0.71022	0.00964909
LOC110257370	PE(20:4(6E,8Z,11Z,14Z)-OH(5S)/22:2(13Z,16Z))	0.710219	0.00964921
DOK3	4,8,12,15,19-Docosapentaenoic Acid	0.710162	0.00965777
PHOSPHO1	6,7-Dihydro-4-(Hydroxymethyl)-2-(P-Hydroxyphenethyl)-7-Methyl-5h-2-Pyrindinium	0.7101	0.00966685
TMPRSS9	PI(16:0/22:4(10Z,13Z,16Z,19Z))	0.710097	0.00966743
FAM209B	LysoPA(22:5(4Z,7Z,10Z,13Z,16Z)/0:0)	0.71006	0.0096729
LOC110259926	N-Arachidonoyl Alanine	0.709992	0.00968296
LOC106509005	SM(d17:2(4E,8Z)/6 keto-PGF1alpha)	0.709983	0.00968438
LOC106505126	Okooa-Ps	0.709857	0.00970312
STS	1-Methylimidazole	0.709436	0.00976604
A2M	PC(18:1(12Z)-O(9S,10R)/17:0)	0.709331	0.00978174
STS	PC(17:0/19:1(9Z))	0.709325	0.0097826
LOC106505814	(S)-A-Amino-2,5-Dihydro-5-Oxo-4-Isoxazolepropanoic Acid N2-Glucoside	0.70932	0.00978336
LOC102168126	4,8,12,15,19-Docosapentaenoic Acid	0.709313	0.00978445
TEKT1	PE(PGJ2/22:2(13Z,16Z))	0.709299	0.0097865
LOC106507519	17z-Octadecenoic Acid	0.709173	0.00980539
LOC110256105	PC(20:4(5Z,8Z,11Z,14Z)/0:0)	0.709098	0.00981671
LOC106509286	Thiol-Maleimide	0.708839	0.00985571
LOC110257282	Benzenesulfonic Acid	0.708757	0.00986811
STS	Beta-D-Fructose 6-Phosphate	0.708666	0.00988181
LOC100157987	10s,17s-Dihdohe	0.708664	0.00988213
LOC106508800	Cyclohexanone	0.708593	0.0098929
LOC110259926	Abyssinone Vi	0.708101	0.00996745
RIPPLY3	PS(22:6(4Z,7Z,10Z,13Z,16Z,19Z)/19:0)	0.70809	0.00996917
TMPRSS9	Anandamide (20:2, n-6)	0.708079	0.0099709
LOC100521647	5e-Tetradecen-1-Ol	0.708004	0.00998219
LOC106509953	Auraptene	0.707871	0.0100025
LOC110257943	1-Methylimidazole	0.707849	0.0100059
LOC102159855	Okooa-Ps	0.707755	0.0100203
USH1G	Phytosphingosine-1-P	0.70774	0.0100225
LOC106507884	LysoPA(22:5(4Z,7Z,10Z,13Z,16Z)/0:0)	0.707636	0.0100385
LOC110259854	Stearic Acid	0.707572	0.0100481
LOC110260712	GM4(d18:1/20:0)	0.707569	0.0100487
LOC102162379	(3beta,4alpha,5alpha,23e)-4-Methylergosta-7,23-Dien-3-Ol	0.707495	0.01006
LRFN2	3alpha-Hydroxy-7,12-Dioxo-5beta-Cholan-24-Oic Acid	0.707217	0.0101026
LOC100523337	Dg(18:0/20:4(5z,8z,11z,14z)/0:0)[Iso2]	0.707202	0.0101049
LOC100520308	PS(22:6(4Z,7Z,10Z,13Z,16Z,19Z)/19:0)	0.706937	0.0101457
LOC110255950	Allodesmosine	0.706936	0.0101459
C13H7orf73	PE(20:0/18:4(6Z,9Z,12Z,15Z))	0.706922	0.0101481
LOC106507884	PC(P-18:0/0:0)	0.706842	0.0101603
DRD2	Gabapentin	0.706837	0.0101611
LOC110261569	Anandamide (20:2, n-6)	0.706807	0.0101657
RIPPLY3	PE(20:0/18:4(6Z,9Z,12Z,15Z))	0.706774	0.0101709
USH1G	Cyclohexanone	0.706774	0.0101709
AIRE	N-Palmitoyl Methionine	0.706747	0.0101751
LOC102159855	PC(20:1(9Z)/0:0)	0.706746	0.0101751
LOC100520308	PS(O-20:0/17:0)	0.706713	0.0101803
LOC100523337	3alpha-Hydroxy-7,12-Dioxo-5beta-Cholan-24-Oic Acid	0.706617	0.0101951
LOC110256105	Okooa-Ps	0.706587	0.0101997
UMODL1	Gabapentin	0.706338	0.0102384
LOC110261514	PA(2:0/22:6(5Z,7Z,10Z,13Z,16Z,19Z)-OH(4))	0.706301	0.0102441
MROH2B	C16 Sphinganine	0.706224	0.0102561
EGR2	Calcein	0.706072	0.0102797
LOC110260048	PC(P-18:0/0:0)	0.70601	0.0102893
LOC106505333	PC(20:1(9Z)/0:0)	0.70594	0.0103002
UMODL1	PC(17:0/19:1(9Z))	0.705738	0.0103317
FAM227A	Docosahexaenoic Acid-D5	0.705462	0.0103749
TEKT1	Auraptene	0.705461	0.010375
EGR2	Tridecanal	0.705459	0.0103754
TMPRSS9	Dg(18:0/20:4(5z,8z,11z,14z)/0:0)[Iso2]	0.705388	0.0103865
OLAH	N-Arachidonoyl Alanine	0.705269	0.0104051
LOC100523337	Anandamide (20:2, n-6)	0.705238	0.01041
45727	PGP(16:0/20:4(6E,8Z,11Z,14Z)+=O(5))	0.705178	0.0104195
FAM227A	SM(d18:1/15:0)	0.705111	0.0104301
GRAMD2A	Thiol-Maleimide	0.705081	0.0104348
LOC106505333	(3beta,4alpha,5alpha,23e)-4-Methylergosta-7,23-Dien-3-Ol	0.705054	0.0104389
LOC110256105	Sericetin	0.70484	0.0104727
FRMD1	PE(21:0/18:2(9Z,12Z))	0.704709	0.0104934
LOC110257267	Calcein	0.704487	0.0105285
C13H7orf73	PS(22:6(4Z,7Z,10Z,13Z,16Z,19Z)/19:0)	0.704464	0.0105321
EGR1	4-Methylimidazole	0.704464	0.0105322
ENPEP	PS(O-20:0/17:0)	0.704462	0.0105325
LOC100525248	PS(22:6(4Z,7Z,10Z,13Z,16Z,19Z)/19:0)	0.704445	0.0105352
LOC106506047	4,8,12,15,19-Docosapentaenoic Acid	0.704354	0.0105495
LOC100520308	2,4-Dinitrophenol	0.704192	0.0105753
FOS	4-Methylimidazole	0.703894	0.0106228
LOC100157987	PC(2:0/5-iso PGF2VI)	0.703723	0.0106501
NRN1L	PC(15:0/20:5(5Z,8Z,11Z,14Z,17Z))	0.703703	0.0106532
DNAH17	N-Arachidonoyl Alanine	0.7037	0.0106537
LOC100521647	Gabapentin	0.703623	0.010666
LOC106505126	10s,17s-Dihdohe	0.703413	0.0106996
NXPH3	PI(18:0/18:1(9Z))	0.703308	0.0107165
LOC110259926	Adrenic Acid	0.70329	0.0107193
LOC106505126	N-Palmitoyl Methionine	0.703289	0.0107196
LOC110259926	Medica 16	0.703137	0.010744
LOC106505333	Allodesmosine	0.703135	0.0107443
ENPEP	Phytosphingosine-1-P	0.703059	0.0107565
LOC110261569	6r,7s-Epoxy-3z,9z-Eicosadiene	0.703056	0.0107571
LOC110255854	Abyssinone Vi	0.703012	0.0107641
LRFN2	17z-Octadecenoic Acid	0.702974	0.0107703
FAM209B	Adrenic Acid	0.702872	0.0107867
LOC106506420	SM(d17:2(4E,8Z)/6 keto-PGF1alpha)	0.702799	0.0107984
LOC110259926	Methyl Dihydrojasmonate	0.702787	0.0108004
LOC110261725	PE(21:0/18:2(9Z,12Z))	0.702737	0.0108085
LOC110256708	LysoPA(22:5(4Z,7Z,10Z,13Z,16Z)/0:0)	0.7026	0.0108306
LOC100525248	PC(18:1(12Z)-O(9S,10R)/17:0)	0.702583	0.0108334
LOC110261514	6r,7s-Epoxy-3z,9z-Eicosadiene	0.702546	0.0108394
DOK3	PE(22:4(7Z,10Z,13Z,16Z)/22:5(4Z,7Z,10Z,13Z,16Z))	0.702499	0.010847
XDH	Epa	0.702347	0.0108716
LRFN2	Anandamide (20:2, n-6)	0.70234	0.0108728
LOC100525248	Sodium Tetradecyl Sulfate	0.702254	0.0108867
FAM209B	4-Hydroxytetradecanedioylcarnitine	0.701999	0.0109281
LOC106506047	(2s,5s,6r)-2,6-Cyclolycopene-1-Methoxy-5-Ol	0.701947	0.0109366
ENPEP	PE(20:0/18:4(6Z,9Z,12Z,15Z))	0.701855	0.0109517
LOC102162566	PS(22:6(4Z,7Z,10Z,13Z,16Z,19Z)/19:0)	0.70184	0.010954
USH1G	Thiol-Maleimide	0.701824	0.0109567
ENPEP	Lucuminoside	0.701668	0.0109822
RIPPLY3	PS(O-20:0/17:1(9Z))	0.701456	0.0110168
TRAPPC3L	PC(P-18:0/0:0)	0.701447	0.0110184
LOC106505126	PC(20:4(5Z,8Z,11Z,14Z)/0:0)	0.701402	0.0110257
LOC110261514	Anandamide (20:1, n-9)	0.701282	0.0110454
LOC106506393	PC(2:0/5-iso PGF2VI)	0.701215	0.0110565
LOC100521647	PC(18:1(4Z)/18:1(4Z))	0.70121	0.0110572
LOC106509286	PS(P-16:0/21:0)	0.700967	0.0110971
TRPV5	PC(18:1(12Z)-O(9S,10R)/17:0)	0.700774	0.0111291
TMPRSS9	Methyl Dihydrojasmonate	0.7007	0.0111412
LOC102163571	PE(O-18:0/19:1(9Z))	0.700673	0.0111456
LOC100523337	2,5-Dihydro-4,5-Dimethyl-2-(2-Methylpropyl)Thiazole	0.700539	0.0111679
LOC106509005	PC(17:0/19:1(9Z))	0.700412	0.011189
B4GALNT4	GM4(d18:1/16:0)	0.700295	0.0112082
LOC102166243	PE(22:4(7Z,10Z,13Z,16Z)/22:5(4Z,7Z,10Z,13Z,16Z))	0.700024	0.0112533
LOC110256708	SM(d18:1/15:0)	0.700012	0.0112553
LOC110261725	PC(2:0/5-iso PGF2VI)	-0.900897	6.36e-05
LOC110259926	PE(20:4(6E,8Z,11Z,14Z)-OH(5S)/22:2(13Z,16Z))	-0.896209	7.95e-05
UMODL1	Thymidine	-0.892309	9.5e-05
LOC106509286	3alpha-Hydroxy-7,12-Dioxo-5beta-Cholan-24-Oic Acid	-0.888255	0.000113432
A2M	Abyssinone Vi	-0.887473	0.000117298
LOC110261623	SM(d18:1/16:0)	-0.886329	0.000123141
LOC106509286	PGP(16:0/20:4(6E,8Z,11Z,14Z)+=O(5))	-0.883825	0.000136715
LRIT3	Digoxigenin	-0.883533	0.000138373
LOC106509286	2,5-Dihydro-4,5-Dimethyl-2-(2-Methylpropyl)Thiazole	-0.880722	0.00015513
LOC106509286	PE(22:4(7Z,10Z,13Z,16Z)/22:5(4Z,7Z,10Z,13Z,16Z))	-0.879714	0.000161513
A2M	Methyl Dihydrojasmonate	-0.877611	0.00017549
LOC110257371	Medica 16	-0.872257	0.00021536
LRIT3	4,8,12,15,19-Docosapentaenoic Acid	-0.872054	0.000216998
LOC102162566	Digoxigenin	-0.869454	0.000238867
LRIT3	Thymidine	-0.869181	0.000241258
LOC106509286	Methyl Dihydrojasmonate	-0.867857	0.00025313
LOC110257371	SM(d18:1/16:0)	-0.867504	0.000256372
LOC106509286	6r,7s-Epoxy-3z,9z-Eicosadiene	-0.8663	0.000267669
UMODL1	PE(O-18:0/19:1(9Z))	-0.864946	0.000280832
LOC110261623	PE(O-16:0/20:5(5Z,8Z,11Z,14Z,17Z))	-0.864783	0.000282445
LOC106509286	4-Hydroxytetradecanedioylcarnitine	-0.864697	0.000283299
LOC110261725	Ascr#30	-0.863242	0.000298108
STS	SM(d18:1/18:1(11Z))	-0.863213	0.000298406
LOC110259926	PC(17:0/19:1(9Z))	-0.861128	0.000320675
LOC106509286	10s,17s-Dihdohe	-0.860275	0.000330142
A2M	2,5-Dihydro-4,5-Dimethyl-2-(2-Methylpropyl)Thiazole	-0.8596	0.000337796
LOC110261725	4-Hydroxytetradecanedioylcarnitine	-0.859203	0.000342362
ENPEP	Allodesmosine	-0.85861	0.000349265
LOC102162566	Thymidine	-0.858356	0.000352253
LOC110259926	PC(18:1(12Z)-O(9S,10R)/17:0)	-0.858202	0.000354083
A2M	9-Tridecynoic Acid	-0.857935	0.000357255
LOC102166243	PS(18:2(9Z,12Z)/22:6(4Z,7Z,10Z,13Z,16Z,19Z))	-0.856387	0.000376123
A2M	SM(d18:1/15:0)	-0.856066	0.000380132
LOC110261623	Medica 16	-0.854895	0.000395029
LRIT3	(2s,5s,6r)-2,6-Cyclolycopene-1-Methoxy-5-Ol	-0.854402	0.000401436
LOC110261725	SM(d16:2(4E,8Z)/6 keto-PGF1alpha)	-0.854344	0.000402196
LOC110261725	PGP(16:0/20:4(6E,8Z,11Z,14Z)+=O(5))	-0.850162	0.000459943
A2M	SM(d18:1/16:0)	-0.849735	0.000466175
LOC106509286	Anandamide (20:2, n-6)	-0.848223	0.000488809
LOC110255854	PC(18:1(4Z)/18:1(4Z))	-0.848053	0.000491395
LOC106509286	LysoPA(22:5(4Z,7Z,10Z,13Z,16Z)/0:0)	-0.847896	0.000493803
LOC110261725	Anandamide (20:1, n-9)	-0.846987	0.000507915
LOC106509286	Abyssinone Vi	-0.846683	0.00051271
LOC106509286	SM(d16:2(4E,8Z)/6 keto-PGF1alpha)	-0.845967	0.000524138
LOC110261514	PE(18:0/18:1(11Z))	-0.84584	0.000526178
LRFN2	PE(18:0/18:1(11Z))	-0.845804	0.000526755
A2M	3alpha-Hydroxy-7,12-Dioxo-5beta-Cholan-24-Oic Acid	-0.845241	0.00053591
TEKT1	Digoxigenin	-0.845085	0.000538475
LOC106509660	PA(2:0/22:6(5Z,7Z,10Z,13Z,16Z,19Z)-OH(4))	-0.844058	0.000555542
LOC102162566	(2s,5s,6r)-2,6-Cyclolycopene-1-Methoxy-5-Ol	-0.842671	0.000579262
FAM227A	PC(18:1(12Z)-O(9S,10R)/17:0)	-0.842494	0.000582356
STS	LysoPA(22:5(4Z,7Z,10Z,13Z,16Z)/0:0)	-0.84237	0.000584527
LOC106509286	Ascr#30	-0.842355	0.000584785
LOC110261725	10s,17s-Dihdohe	-0.841654	0.000597166
LOC110259926	PS(22:6(4Z,7Z,10Z,13Z,16Z,19Z)/19:0)	-0.841097	0.000607138
LOC106509286	Anandamide (20:1, n-9)	-0.840413	0.000619562
STS	PE(O-16:0/20:5(5Z,8Z,11Z,14Z,17Z))	-0.840222	0.000623072
LOC110259926	PE(18:0/18:1(11Z))	-0.839707	0.00063259
LOC106509660	PI(16:0/22:4(10Z,13Z,16Z,19Z))	-0.838824	0.000649199
LOC110261725	PE(O-18:0/19:1(9Z))	-0.838204	0.000661045
LRFN2	PC(18:1(12Z)-O(9S,10R)/17:0)	-0.837089	0.000682788
UMODL1	PC(2:0/5-iso PGF2VI)	-0.836892	0.000686692
TMPRSS9	Lucuminoside	-0.835955	0.00070546
ENPEP	S-(9-Deoxy-Delta9,12-Pgd2)-Glutathione	-0.835254	0.000719765
LOC110255854	PS(O-20:0/17:0)	-0.834159	0.000742576
LOC106509286	PE(O-18:0/19:1(9Z))	-0.833782	0.000750546
TMPRSS9	PE(PGJ2/22:2(13Z,16Z))	-0.832891	0.000769662
A2M	SM(d16:2(4E,8Z)/6 keto-PGF1alpha)	-0.832866	0.000770204
LOC110256708	PS(18:2(9Z,12Z)/22:6(4Z,7Z,10Z,13Z,16Z,19Z))	-0.831802	0.00079353
LOC110261725	3alpha-Hydroxy-7,12-Dioxo-5beta-Cholan-24-Oic Acid	-0.83129	0.000804943
LOC106506393	PE(21:0/17:2(9Z,12Z))	-0.830498	0.000822846
LOC106509286	Dg(18:0/20:4(5z,8z,11z,14z)/0:0)[Iso2]	-0.830448	0.00082399
LOC110255854	PE(20:0/18:4(6Z,9Z,12Z,15Z))	-0.830339	0.000826479
LOC106505126	PE(21:0/17:2(9Z,12Z))	-0.830154	0.000830716
FAM227A	PE(20:0/18:4(6Z,9Z,12Z,15Z))	-0.830037	0.000833423
LOC110259926	Lucuminoside	-0.829979	0.000834749
A2M	Dg(18:0/20:4(5z,8z,11z,14z)/0:0)[Iso2]	-0.829547	0.000844757
LOC106509286	PI(18:0/18:1(9Z))	-0.829389	0.000848442
LOC102162566	Arachidonic Acid	-0.829176	0.000853423
A2M	PI(18:0/18:1(9Z))	-0.828395	0.000871915
LOC102162566	Sericetin	-0.827771	0.000886889
UMODL1	SM(d16:2(4E,8Z)/6 keto-PGF1alpha)	-0.827029	0.000904948
UMODL1	Digoxigenin	-0.826608	0.000915344
LOC110256105	PC(15:0/20:5(5Z,8Z,11Z,14Z,17Z))	-0.82621	0.000925227
LOC106509286	2-Tetradecylcyclobutanone	-0.825141	0.000952226
LOC110259926	SM(d17:2(4E,8Z)/6 keto-PGF1alpha)	-0.824794	0.000961112
LOC106509286	PE(O-16:0/20:5(5Z,8Z,11Z,14Z,17Z))	-0.824291	0.000974128
A2M	4-Hydroxytetradecanedioylcarnitine	-0.823233	0.0010019
LRIT3	Arachidonic Acid	-0.822841	0.00101237
A2M	PGP(16:0/20:4(6E,8Z,11Z,14Z)+=O(5))	-0.822306	0.00102674
LOC106509286	SM(d18:1/15:0)	-0.819927	0.00109268
LOC110262116	PE(18:0/18:1(11Z))	-0.819546	0.00110354
LOC110261725	GM4(d18:1/20:0)	-0.819537	0.0011038
LOC110259926	PE(PGJ2/22:2(13Z,16Z))	-0.819396	0.00110784
LOC110261725	SM(d18:1/18:1(11Z))	-0.819019	0.00111871
LOC110261725	LysoPA(22:5(4Z,7Z,10Z,13Z,16Z)/0:0)	-0.818665	0.00112897
LOC110261623	LysoPA(22:5(4Z,7Z,10Z,13Z,16Z)/0:0)	-0.818601	0.00113085
LOC110261725	SM(d18:1/15:0)	-0.818276	0.00114035
LOC110261725	2,5-Dihydro-4,5-Dimethyl-2-(2-Methylpropyl)Thiazole	-0.818016	0.00114799
LOC100739101	PS(18:2(9Z,12Z)/22:6(4Z,7Z,10Z,13Z,16Z,19Z))	-0.817979	0.00114908
UMODL1	PGP(16:0/20:4(6E,8Z,11Z,14Z)+=O(5))	-0.816988	0.00117862
LOC110261725	PC(18:0/0:0)	-0.816415	0.00119594
LOC106509286	SM(d18:1/18:1(11Z))	-0.815293	0.00123048
A2M	6r,7s-Epoxy-3z,9z-Eicosadiene	-0.815161	0.00123458
LOC106509286	9-Tridecynoic Acid	-0.814234	0.00126375
SSTR2	Medica 16	-0.813612	0.00128363
UMODL1	(2s,5s,6r)-2,6-Cyclolycopene-1-Methoxy-5-Ol	-0.81353	0.00128625
LOC110259926	PE(20:0/18:4(6Z,9Z,12Z,15Z))	-0.813353	0.00129195
LOC110260339	9-Tridecynoic Acid	-0.813222	0.00129618
FAM227A	4-Methylimidazole	-0.812805	0.00130974
LOC110259926	PS(P-16:0/21:0)	-0.811742	0.00134481
LOC106509286	PI(16:0/22:4(10Z,13Z,16Z,19Z))	-0.811477	0.00135366
LOC110259926	PS(O-20:0/17:0)	-0.810996	0.0013698
A2M	PI(16:0/22:4(10Z,13Z,16Z,19Z))	-0.810858	0.00137448
UMODL1	Ascr#30	-0.810479	0.00138737
LOC110259926	PC(18:1(4Z)/18:1(4Z))	-0.810467	0.00138779
LOC110261725	PE(O-16:0/20:5(5Z,8Z,11Z,14Z,17Z))	-0.80971	0.00141378
STS	Ascr#30	-0.809409	0.00142424
FAM227A	PS(22:6(4Z,7Z,10Z,13Z,16Z,19Z)/19:0)	-0.809161	0.00143288
LOC110259926	PC(18:1(11Z)/22:6(4Z,7Z,10Z,13Z,16Z,19Z))	-0.808849	0.00144384
LOC110255854	PS(22:6(4Z,7Z,10Z,13Z,16Z,19Z)/19:0)	-0.808402	0.00145961
LOC110259926	Phytosphingosine-1-P	-0.808102	0.0014703
STS	4-Hydroxytetradecanedioylcarnitine	-0.807616	0.00148772
UMODL1	Behenoyl-Ea	-0.807553	0.00148997
CCDC13	PE(PGJ2/22:2(13Z,16Z))	-0.807376	0.00149636
A2M	Ascr#30	-0.807309	0.00149879
A2M	(3beta,4alpha,5alpha,23e)-4-Methylergosta-7,23-Dien-3-Ol	-0.807259	0.00150058
FAM227A	Phytosphingosine-1-P	-0.806864	0.00151497
LOC110259926	Beta-D-Fructopyranose 1-Phosphate	-0.806342	0.0015341
LOC106508763	PC(P-18:1(9Z)/20:4(5Z,8Z,11Z,14Z)-OH(20))	-0.806329	0.0015346
FAM227A	PS(O-20:0/17:0)	-0.806092	0.00154332
LRIT3	Sericetin	-0.806066	0.00154429
LOC110259926	PS(O-20:0/17:1(9Z))	-0.805202	0.00157657
A2M	PE(O-16:0/20:5(5Z,8Z,11Z,14Z,17Z))	-0.805085	0.00158097
LOC100157987	Lucuminoside	-0.804513	0.00160266
LOC110255854	PE(20:4(6E,8Z,11Z,14Z)-OH(5S)/22:2(13Z,16Z))	-0.80429	0.00161117
LRIT3	PE(O-18:0/19:1(9Z))	-0.804075	0.0016194
LOC110260339	PA(2:0/22:6(5Z,7Z,10Z,13Z,16Z,19Z)-OH(4))	-0.80319	0.00165366
LOC106509286	PA(2:0/22:6(5Z,7Z,10Z,13Z,16Z,19Z)-OH(4))	-0.803005	0.0016609
LOC102166504	PE(18:0/18:1(11Z))	-0.802853	0.00166687
A2M	PA(2:0/22:6(5Z,7Z,10Z,13Z,16Z,19Z)-OH(4))	-0.8028	0.00166895
LOC100525248	PC(18:0/0:0)	-0.801742	0.00171094
PON3	PE(18:0/18:1(11Z))	-0.800401	0.00176531
DRD2	(S)-A-Amino-2,5-Dihydro-5-Oxo-4-Isoxazolepropanoic Acid N2-Glucoside	-0.799735	0.00179281
LOC106509005	SM(d18:1/15:0)	-0.799649	0.00179637
FAM227A	PC(18:1(4Z)/18:1(4Z))	-0.799103	0.00181922
A2M	Medica 16	-0.798334	0.00185172
LOC106509660	Dg(18:0/20:4(5z,8z,11z,14z)/0:0)[Iso2]	-0.798217	0.00185673
A2M	PE(22:4(7Z,10Z,13Z,16Z)/22:5(4Z,7Z,10Z,13Z,16Z))	-0.798118	0.00186093
TEKT1	(2s,5s,6r)-2,6-Cyclolycopene-1-Methoxy-5-Ol	-0.797608	0.00188281
STS	PC(2:0/5-iso PGF2VI)	-0.797605	0.00188296
LOC110255854	PC(17:0/19:1(9Z))	-0.79729	0.00189659
A2M	Anandamide (20:1, n-9)	-0.796619	0.00192583
STRA6	S-(9-Deoxy-Delta9,12-Pgd2)-Glutathione	-0.796614	0.00192607
STS	SM(d18:1/15:0)	-0.796589	0.00192714
A2M	10s,17s-Dihdohe	-0.795771	0.00196331
LOC100525248	PC(16:1(9Z)/0:0)	-0.795616	0.00197021
STS	10s,17s-Dihdohe	-0.795272	0.00198563
UMODL1	Arachidonic Acid	-0.795242	0.001987
LOC110261623	SM(d18:1/18:1(11Z))	-0.795037	0.00199621
CD209	PC(P-18:1(9Z)/20:4(5Z,8Z,11Z,14Z)-OH(20))	-0.79495	0.00200015
LRFN2	PS(18:2(9Z,12Z)/22:6(4Z,7Z,10Z,13Z,16Z,19Z))	-0.79449	0.002021
LOC110255854	SM(d17:2(4E,8Z)/6 keto-PGF1alpha)	-0.794427	0.00202388
USH1G	SM(d18:1/16:0)	-0.794415	0.00202441
ENPEP	PE(P-18:0/0:0)	-0.794327	0.00202842
UMODL1	4,8,12,15,19-Docosapentaenoic Acid	-0.79415	0.0020365
LOC110257282	PC(2:0/18:1(12Z)-2OH(9,10))	-0.794082	0.00203963
LOC106508271	(S)-A-Amino-2,5-Dihydro-5-Oxo-4-Isoxazolepropanoic Acid N2-Glucoside	-0.793808	0.00205223
TEKT1	Sericetin	-0.792995	0.00208991
TEKT1	Arachidonic Acid	-0.792941	0.00209246
LOC110260339	2e,13z-Octadecadienal	-0.79212	0.00213108
SSTR2	SM(d18:1/16:0)	-0.791904	0.00214135
UMODL1	GM4(d18:1/20:0)	-0.791766	0.00214793
LOC100157987	Calcein	-0.791558	0.00215785
LOC102159626	PA(2:0/22:6(5Z,7Z,10Z,13Z,16Z,19Z)-OH(4))	-0.791239	0.00217316
LOC106505333	D-Ribose 5-Phosphate	-0.791205	0.00217484
LOC110261623	SM(d16:2(4E,8Z)/6 keto-PGF1alpha)	-0.791014	0.00218402
UMODL1	4-Hydroxytetradecanedioylcarnitine	-0.790979	0.00218572
A2M	LysoPA(22:5(4Z,7Z,10Z,13Z,16Z)/0:0)	-0.790645	0.00220188
UMODL1	10s,17s-Dihdohe	-0.790197	0.00222377
LOC110257282	Okooa-Ps	-0.790101	0.00222847
CCDC13	PE(18:0/18:1(11Z))	-0.789832	0.00224171
LOC110259926	PE(21:0/18:2(9Z,12Z))	-0.789747	0.00224588
LOC102162436	Calcein	-0.789673	0.00224953
LOC102162566	PC(18:0/0:0)	-0.788778	0.00229411
GRAMD2A	PE(O-16:0/20:5(5Z,8Z,11Z,14Z,17Z))	-0.788106	0.00232796
LOC110256105	PE(PGJ2/22:2(13Z,16Z))	-0.787793	0.0023439
LOC110255854	PC(18:1(12Z)-O(9S,10R)/17:0)	-0.787652	0.00235111
LOC106508543	Methyl Dihydrojasmonate	-0.78713	0.0023779
STRA6	PC(18:0/0:0)	-0.787125	0.00237812
TMPRSS9	PC(15:0/20:5(5Z,8Z,11Z,14Z,17Z))	-0.787108	0.00237901
FAM209B	PS(18:2(9Z,12Z)/22:6(4Z,7Z,10Z,13Z,16Z,19Z))	-0.786752	0.00239741
A2M	2-Tetradecylcyclobutanone	-0.786021	0.00243556
LOC110259926	(S)-2,3-Dihydro-3,5-Dihydroxy-2-Oxo-3-Indoleacetic Acid 5-Glucoside	-0.785967	0.00243842
LOC100127131	PC(P-18:1(9Z)/20:4(5Z,8Z,11Z,14Z)-OH(20))	-0.785776	0.00244845
HOXA6	(S)-A-Amino-2,5-Dihydro-5-Oxo-4-Isoxazolepropanoic Acid N2-Glucoside	-0.785031	0.00248795
LOC106509953	SM(d18:1/15:0)	-0.784485	0.00251722
TEKT1	N-Palmitoyl Methionine	-0.78426	0.00252938
A2M	PE(O-18:0/19:1(9Z))	-0.784096	0.00253823
LOC100520308	SM(d18:1/16:0)	-0.783265	0.00258355
LOC110260339	2-Tetradecylcyclobutanone	-0.783083	0.00259359
LOC106509005	2,5-Dihydro-4,5-Dimethyl-2-(2-Methylpropyl)Thiazole	-0.782671	0.00261633
LOC106505587	Lucuminoside	-0.782518	0.00262482
A2M	Anandamide (20:2, n-6)	-0.782497	0.00262602
NXPH3	4-Methylimidazole	-0.782371	0.002633
SPOCK3	PE(18:0/18:1(11Z))	-0.78237	0.0026331
LOC106508543	SM(d18:1/15:0)	-0.782196	0.00264276
LOC100520308	PE(O-16:0/20:5(5Z,8Z,11Z,14Z,17Z))	-0.78196	0.00265599
LOC106506830	PC(18:1(4Z)/18:1(4Z))	-0.781818	0.00266398
LOC100523337	Phytosphingosine-1-P	-0.781126	0.00270308
MEI1	PI(18:0/18:1(9Z))	-0.781085	0.00270543
STS	2,5-Dihydro-4,5-Dimethyl-2-(2-Methylpropyl)Thiazole	-0.781047	0.00270758
LOC100157987	PE(20:4(6E,8Z,11Z,14Z)-OH(5S)/22:2(13Z,16Z))	-0.780776	0.00272302
LOC106509286	(3beta,4alpha,5alpha,23e)-4-Methylergosta-7,23-Dien-3-Ol	-0.780213	0.00275537
STS	3alpha-Hydroxy-7,12-Dioxo-5beta-Cholan-24-Oic Acid	-0.780194	0.00275647
LOC110255854	Phytosphingosine-1-P	-0.779855	0.00277608
LOC110260339	Medica 16	-0.779361	0.00280486
UMODL1	3alpha-Hydroxy-7,12-Dioxo-5beta-Cholan-24-Oic Acid	-0.779291	0.00280893
TMPRSS9	PS(22:6(4Z,7Z,10Z,13Z,16Z,19Z)/19:0)	-0.779165	0.0028163
LOC106509005	SM(d16:2(4E,8Z)/6 keto-PGF1alpha)	-0.778947	0.0028291
LOC106508543	9-Tridecynoic Acid	-0.778867	0.0028338
LOC110261764	PC(P-18:1(9Z)/20:4(5Z,8Z,11Z,14Z)-OH(20))	-0.778297	0.00286757
LRFN2	PE(PGJ2/22:2(13Z,16Z))	-0.777658	0.00290577
USH1G	Medica 16	-0.77765	0.00290623
A2M	SM(d18:1/18:1(11Z))	-0.777522	0.0029139
STRA6	PC(2:0/5-iso PGF2VI)	-0.777084	0.00294036
LOC110260339	Methyl Dihydrojasmonate	-0.77701	0.00294489
GRAMD2A	Medica 16	-0.776924	0.00295009
LOC106506830	Sodium Tetradecyl Sulfate	-0.776837	0.00295539
LOC106509660	PI(18:0/18:1(9Z))	-0.776801	0.00295758
LOC106505587	PS(22:6(4Z,7Z,10Z,13Z,16Z,19Z)/19:0)	-0.776599	0.00296988
STRA6	Allodesmosine	-0.776441	0.00297953
GRAMD2A	SM(d18:1/18:1(11Z))	-0.776241	0.00299183
LOC106509005	Ascr#30	-0.776172	0.00299607
LOC102167861	Lucuminoside	-0.77617	0.00299616
GRAMD2A	SM(d18:1/16:0)	-0.776165	0.00299645
45727	4-Methylimidazole	-0.775929	0.00301099
UMODL1	2,5-Dihydro-4,5-Dimethyl-2-(2-Methylpropyl)Thiazole	-0.775662	0.00302752
LOC100520753	PC(P-18:1(9Z)/20:4(5Z,8Z,11Z,14Z)-OH(20))	-0.775503	0.00303739
LOC110259926	1-Methylimidazole	-0.775074	0.0030641
SFN	PE(21:0/17:2(9Z,12Z))	-0.775017	0.00306768
LOC100157987	2,4-Dinitrophenol	-0.774923	0.00307359
LOC106505587	Phytosphingosine-1-P	-0.774734	0.00308546
LOC106506830	PS(O-20:0/17:0)	-0.774477	0.00310163
MEI1	PA(2:0/22:6(5Z,7Z,10Z,13Z,16Z,19Z)-OH(4))	-0.774115	0.00312457
LOC110260339	Abyssinone Vi	-0.774033	0.00312977
TMPRSS9	PE(21:0/17:2(9Z,12Z))	-0.773994	0.00313223
LOC106506047	PC(15:0/20:5(5Z,8Z,11Z,14Z,17Z))	-0.773846	0.00314165
UMODL1	SM(d18:1/15:0)	-0.772726	0.00321363
UMODL1	PC(18:0/0:0)	-0.772598	0.00322196
TMPRSS9	PE(20:4(6E,8Z,11Z,14Z)-OH(5S)/22:2(13Z,16Z))	-0.772493	0.00322881
LOC110261623	Abyssinone Vi	-0.772264	0.00324375
STS	SM(d16:2(4E,8Z)/6 keto-PGF1alpha)	-0.772105	0.0032541
LOC110257282	Allodesmosine	-0.771923	0.00326602
LOC110261623	2,5-Dihydro-4,5-Dimethyl-2-(2-Methylpropyl)Thiazole	-0.771809	0.00327354
LOC106507884	PE(PGJ2/22:2(13Z,16Z))	-0.771806	0.00327376
CXCL8	PE(18:0/18:1(11Z))	-0.771698	0.00328084
IL1RAPL2	Calcein	-0.771661	0.00328329
LOC106509005	PGP(16:0/20:4(6E,8Z,11Z,14Z)+=O(5))	-0.771531	0.00329185
LOC100157987	[(2r,5r)-5-(2-Amino-6-Oxo-1h-Purin-9-Yl)-3,4-Dihydroxyoxolan-2-Yl]Methyl Dihydrogen Phosphate	-0.771234	0.00331149
LOC100525248	PC(20:1(9Z)/0:0)	-0.770917	0.00333257
LOC102163571	PC(18:1(11Z)/22:6(4Z,7Z,10Z,13Z,16Z,19Z))	-0.770847	0.00333725
LOC110257282	4,8,12,15,19-Docosapentaenoic Acid	-0.770555	0.0033568
LOC106506202	PE(18:0/18:1(11Z))	-0.770492	0.003361
LOC106509005	LysoPA(22:5(4Z,7Z,10Z,13Z,16Z)/0:0)	-0.770269	0.00337599
LRFN2	Phytosphingosine-1-P	-0.769731	0.00341235
UMODL1	Sericetin	-0.769624	0.00341965
LOC106509005	PE(O-18:0/19:1(9Z))	-0.769438	0.00343227
LOC106506830	Phytosphingosine-1-P	-0.769413	0.00343399
SPDEF	PI(16:0/22:4(10Z,13Z,16Z,19Z))	-0.769377	0.00343645
MEI1	PI(16:0/22:4(10Z,13Z,16Z,19Z))	-0.769289	0.00344249
LOC110257282	PC(20:4(5Z,8Z,11Z,14Z)/0:0)	-0.769213	0.00344769
LOC110261725	PE(22:4(7Z,10Z,13Z,16Z)/22:5(4Z,7Z,10Z,13Z,16Z))	-0.768537	0.00349415
TMPRSS9	PC(17:0/19:1(9Z))	-0.768346	0.00350736
LOC106509005	3alpha-Hydroxy-7,12-Dioxo-5beta-Cholan-24-Oic Acid	-0.768221	0.00351604
LOC100523337	PE(20:0/18:4(6Z,9Z,12Z,15Z))	-0.767916	0.00353722
UMODL1	Adrenic Acid	-0.767835	0.00354292
LOC106504658	PE(18:0/18:1(11Z))	-0.767754	0.00354859
LOC100523337	PC(18:1(12Z)-O(9S,10R)/17:0)	-0.767237	0.00358487
LOC110255854	PE(PGJ2/22:2(13Z,16Z))	-0.767206	0.00358701
LOC102159626	9-Tridecynoic Acid	-0.76705	0.00359806
NXPH3	C16 Sphinganine	-0.766989	0.00360237
ENPEP	PC(2:0/5-iso PGF2VI)	-0.766672	0.00362482
TMEM81	PS(18:2(9Z,12Z)/22:6(4Z,7Z,10Z,13Z,16Z,19Z))	-0.766594	0.00363041
LOC106505587	D-Ribose 5-Phosphate	-0.766268	0.00365363
STRA6	GM4(d18:1/20:0)	-0.766159	0.0036614
LOC102159626	Methyl Dihydrojasmonate	-0.765911	0.0036792
LRIT3	Adrenic Acid	-0.765127	0.00373591
LOC110257282	Epa	-0.76486	0.00375533
LOC110259926	Thiol-Maleimide	-0.764432	0.00378663
LOC106509005	PA(2:0/22:6(5Z,7Z,10Z,13Z,16Z,19Z)-OH(4))	-0.764372	0.00379104
LOC102167273	PE(21:0/17:2(9Z,12Z))	-0.763885	0.00382703
STS	PGP(16:0/20:4(6E,8Z,11Z,14Z)+=O(5))	-0.763708	0.00384016
NXPH3	PC(18:1(11Z)/22:6(4Z,7Z,10Z,13Z,16Z,19Z))	-0.763694	0.00384114
LOC106509286	PC(2:0/5-iso PGF2VI)	-0.763327	0.00386846
LOC106509286	PC(P-18:0/0:0)	-0.763141	0.00388239
LOC110257370	SM(d18:1/15:0)	-0.762867	0.00390291
MEI1	Dg(18:0/20:4(5z,8z,11z,14z)/0:0)[Iso2]	-0.762667	0.00391801
ENPEP	PC(2:0/18:1(12Z)-2OH(9,10))	-0.762438	0.00393532
LOC110261410	PA(2:0/22:6(5Z,7Z,10Z,13Z,16Z,19Z)-OH(4))	-0.761953	0.00397211
LOC110257282	PE(22:4(7Z,10Z,13Z,16Z)/22:5(4Z,7Z,10Z,13Z,16Z))	-0.761775	0.0039857
LOC110261623	3alpha-Hydroxy-7,12-Dioxo-5beta-Cholan-24-Oic Acid	-0.761427	0.00401227
LOC110255854	PC(P-18:1(9Z)/20:4(5Z,8Z,11Z,14Z)-OH(20))	-0.761344	0.00401865
LOC106505587	PE(PGJ2/22:2(13Z,16Z))	-0.761183	0.00403106
LOC102161653	PE(21:0/17:2(9Z,12Z))	-0.760951	0.00404893
STS	Anandamide (20:1, n-9)	-0.760882	0.00405433
DRD2	N-Palmitoyl Methionine	-0.760463	0.00408678
STRA6	Adrenic Acid	-0.760405	0.00409131
LOC106505587	Auraptene	-0.760279	0.00410118
LOC106505587	4-Methylimidazole	-0.760195	0.00410768
LOC110261623	Ascr#30	-0.760165	0.00411006
LOC102162436	4-Methylimidazole	-0.760162	0.00411031
LOC106506393	PC(P-18:1(9Z)/20:4(5Z,8Z,11Z,14Z)-OH(20))	-0.76016	0.00411047
LOC106509953	PE(22:4(7Z,10Z,13Z,16Z)/22:5(4Z,7Z,10Z,13Z,16Z))	-0.760086	0.00411624
LOC102162566	(S)-A-Amino-2,5-Dihydro-5-Oxo-4-Isoxazolepropanoic Acid N2-Glucoside	-0.759805	0.00413829
LOC110255854	PE(21:0/18:2(9Z,12Z))	-0.759786	0.00413974
LOC106505587	PC(15:0/20:5(5Z,8Z,11Z,14Z,17Z))	-0.759588	0.00415532
TMPRSS9	PE(21:0/18:2(9Z,12Z))	-0.759572	0.00415657
LOC106508800	PE(O-16:0/20:5(5Z,8Z,11Z,14Z,17Z))	-0.759158	0.00418936
LRIT3	N-Palmitoyl Methionine	-0.759148	0.00419013
LOC110255950	PE(PGJ2/22:2(13Z,16Z))	-0.758997	0.0042021
TDO2	PE(18:0/18:1(11Z))	-0.758906	0.00420937
LOC100157987	PC(17:0/19:1(9Z))	-0.757984	0.00428322
LOC100523337	PS(O-20:0/17:0)	-0.757822	0.00429632
LOC110261090	(2s,5s,6r)-2,6-Cyclolycopene-1-Methoxy-5-Ol	-0.757248	0.00434288
LOC102162436	2,4-Dinitrophenol	-0.756992	0.00436376
LOC106506047	PS(18:2(9Z,12Z)/22:6(4Z,7Z,10Z,13Z,16Z,19Z))	-0.756968	0.0043657
LOC110260339	(3beta,4alpha,5alpha,23e)-4-Methylergosta-7,23-Dien-3-Ol	-0.756741	0.00438436
LOC110259926	Beta-D-Fructose 6-Phosphate	-0.756717	0.00438628
MROH2B	Arachidonic Acid	-0.756306	0.00442016
TMPRSS9	Phytosphingosine-1-P	-0.756115	0.00443591
45727	PE(20:0/18:4(6Z,9Z,12Z,15Z))	-0.75577	0.00446454
STRA6	LysoPA(22:5(4Z,7Z,10Z,13Z,16Z)/0:0)	-0.755406	0.00449493
LOC100521937	2,5-Dihydro-4,5-Dimethyl-2-(2-Methylpropyl)Thiazole	-0.755396	0.00449579
TMPRSS9	PC(18:1(4Z)/18:1(4Z))	-0.755292	0.00450449
LOC106509005	4-Hydroxytetradecanedioylcarnitine	-0.7548	0.00454587
MPP4	PC(P-18:1(9Z)/20:4(5Z,8Z,11Z,14Z)-OH(20))	-0.75432	0.00458646
ENPEP	Okooa-Ps	-0.754228	0.00459429
LOC100157987	1-Methylimidazole	-0.754099	0.00460529
LOC106506420	PI(16:0/22:4(10Z,13Z,16Z,19Z))	-0.753531	0.00465385
LOC100157987	PC(15:0/20:5(5Z,8Z,11Z,14Z,17Z))	-0.753113	0.00468979
GPR83	Stearic Acid	-0.752994	0.00470012
GRAMD2A	LysoPA(22:5(4Z,7Z,10Z,13Z,16Z)/0:0)	-0.752898	0.00470841
A2M	2e,13z-Octadecadienal	-0.752789	0.00471785
45727	PS(22:6(4Z,7Z,10Z,13Z,16Z,19Z)/19:0)	-0.752145	0.00477404
LOC102159626	PI(16:0/22:4(10Z,13Z,16Z,19Z))	-0.752063	0.00478117
LOC100521937	3alpha-Hydroxy-7,12-Dioxo-5beta-Cholan-24-Oic Acid	-0.751977	0.00478876
LOC102166504	PC(18:1(11Z)/22:6(4Z,7Z,10Z,13Z,16Z,19Z))	-0.751808	0.00480359
LOC110259926	4-Methylimidazole	-0.751644	0.00481802
LOC110257282	S-(9-Deoxy-Delta9,12-Pgd2)-Glutathione	-0.75123	0.00485456
LOC106505587	PC(17:0/19:1(9Z))	-0.75109	0.00486704
LOC110260339	SM(d18:1/16:0)	-0.750824	0.00489069
LOC106506420	PA(2:0/22:6(5Z,7Z,10Z,13Z,16Z,19Z)-OH(4))	-0.750798	0.004893
LOC100521937	PE(22:4(7Z,10Z,13Z,16Z)/22:5(4Z,7Z,10Z,13Z,16Z))	-0.750759	0.00489649
LOC106508543	Ascr#30	-0.750583	0.00491223
LOC110261410	Stearic Acid	-0.750489	0.00492064
UMODL1	Anandamide (20:1, n-9)	-0.750339	0.00493404
FAM227A	SM(d17:2(4E,8Z)/6 keto-PGF1alpha)	-0.750271	0.00494014
HOXA6	6r,7s-Epoxy-3z,9z-Eicosadiene	-0.749242	0.00503329
LOC100157987	PS(22:6(4Z,7Z,10Z,13Z,16Z,19Z)/19:0)	-0.749013	0.00505417
LOC106509005	Methyl Dihydrojasmonate	-0.748969	0.00505819
LRFN2	PC(15:0/20:5(5Z,8Z,11Z,14Z,17Z))	-0.748809	0.00507287
LOC106509005	N-Arachidonoyl Alanine	-0.748687	0.00508399
LOC106506420	Dg(18:0/20:4(5z,8z,11z,14z)/0:0)[Iso2]	-0.748669	0.00508567
LOC100525248	Thymidine	-0.747618	0.00518283
STRA6	(2s,5s,6r)-2,6-Cyclolycopene-1-Methoxy-5-Ol	-0.747543	0.00518984
GRAMD2A	SM(d16:2(4E,8Z)/6 keto-PGF1alpha)	-0.747471	0.00519655
MROH2B	Sericetin	-0.747385	0.00520463
LRFN2	Lucuminoside	-0.747349	0.00520795
LOC110261725	Allodesmosine	-0.747324	0.00521025
LOC110259926	Glucose 6-Phosphate	-0.747118	0.00522955
NRN1L	PE(O-18:0/19:1(9Z))	-0.747098	0.00523149
LOC100523337	PC(18:1(4Z)/18:1(4Z))	-0.746972	0.0052433
STS	Abyssinone Vi	-0.746847	0.005255
LOC106506830	PE(PGJ2/22:2(13Z,16Z))	-0.746838	0.00525587
LOC110257282	Thymidine	-0.746545	0.00528354
LRIT3	17z-Octadecenoic Acid	-0.746463	0.0052913
LOC110261090	Digoxigenin	-0.746357	0.00530133
LOC100157987	Auraptene	-0.746105	0.00532524
LOC110257282	PC(2:0/5-iso PGF2VI)	-0.746031	0.00533224
LOC110261725	PI(18:0/18:1(9Z))	-0.745424	0.00539022
LOC110260339	PI(16:0/22:4(10Z,13Z,16Z,19Z))	-0.745335	0.00539884
LOC106508543	4-Hydroxytetradecanedioylcarnitine	-0.745046	0.00542663
NXPH3	Calcein	-0.744748	0.00545543
LOC100521937	Methyl Dihydrojasmonate	-0.744683	0.00546173
LOC106505587	PS(O-20:0/17:0)	-0.744642	0.00546563
LOC110260339	Dg(18:0/20:4(5z,8z,11z,14z)/0:0)[Iso2]	-0.744456	0.00548368
LOC102162436	1-Methylimidazole	-0.744397	0.00548951
UMODL1	Epa	-0.744273	0.00550156
CCDC13	Phytosphingosine-1-P	-0.744203	0.00550835
CCDC13	PC(18:1(12Z)-O(9S,10R)/17:0)	-0.74417	0.00551156
LRFN2	PE(20:4(6E,8Z,11Z,14Z)-OH(5S)/22:2(13Z,16Z))	-0.744081	0.00552022
LOC100523337	C16 Sphinganine	-0.74385	0.00554286
LOC100521937	LysoPA(22:5(4Z,7Z,10Z,13Z,16Z)/0:0)	-0.74376	0.00555168
LOC110259926	Auraptene	-0.743732	0.0055544
LOC106509005	4,8,12,15,19-Docosapentaenoic Acid	-0.743712	0.00555643
FAM227A	PC(17:0/19:1(9Z))	-0.743313	0.00559562
C3H16orf92	6r,7s-Epoxy-3z,9z-Eicosadiene	-0.743289	0.00559805
ATP8	PE(18:0/18:1(11Z))	-0.743245	0.00560239
LOC100157987	4-Methylimidazole	-0.742979	0.00562866
LOC106506047	Lucuminoside	-0.742656	0.00566082
LRFN2	PS(22:6(4Z,7Z,10Z,13Z,16Z,19Z)/19:0)	-0.742179	0.00570836
LOC110261623	4-Hydroxytetradecanedioylcarnitine	-0.742133	0.00571298
TMPRSS9	PS(O-20:0/17:0)	-0.741682	0.00575835
KLHL40	PC(P-18:1(9Z)/20:4(5Z,8Z,11Z,14Z)-OH(20))	-0.741654	0.00576121
LOC106508543	2,5-Dihydro-4,5-Dimethyl-2-(2-Methylpropyl)Thiazole	-0.741524	0.00577428
LOC106509953	2,5-Dihydro-4,5-Dimethyl-2-(2-Methylpropyl)Thiazole	-0.74116	0.00581116
MROH2B	Dpa	-0.741149	0.00581227
LOC100523337	PS(22:6(4Z,7Z,10Z,13Z,16Z,19Z)/19:0)	-0.741082	0.00581908
45727	PS(O-20:0/17:0)	-0.74104	0.00582335
LOC100157987	PE(PGJ2/22:2(13Z,16Z))	-0.741018	0.00582557
LOC100525248	Pov-Pe	-0.740963	0.00583118
LOC106505587	PC(18:1(4Z)/18:1(4Z))	-0.740266	0.00590246
LOC110261623	SM(d18:1/15:0)	-0.740254	0.00590366
TTR	PE(18:0/18:1(11Z))	-0.739682	0.00596272
GRAMD2A	4-Hydroxytetradecanedioylcarnitine	-0.739348	0.0059973
LOC110256531	[(2r,5r)-5-(2-Amino-6-Oxo-1h-Purin-9-Yl)-3,4-Dihydroxyoxolan-2-Yl]Methyl Dihydrogen Phosphate	-0.739194	0.00601337
LOC100520308	SM(d18:1/18:1(11Z))	-0.738955	0.0060383
STS	Methyl Dihydrojasmonate	-0.738663	0.00606886
LOC106505587	6,7-Dihydro-4-(Hydroxymethyl)-2-(P-Hydroxyphenethyl)-7-Methyl-5h-2-Pyrindinium	-0.73861	0.00607443
LOC106509953	SM(d18:1/16:0)	-0.738516	0.00608436
LOC106509286	2e,13z-Octadecadienal	-0.738504	0.00608558
CADM2	PS(18:2(9Z,12Z)/22:6(4Z,7Z,10Z,13Z,16Z,19Z))	-0.738248	0.00611251
SCNN1B	SM(d16:2(4E,8Z)/6 keto-PGF1alpha)	-0.738054	0.00613304
OTC	PE(18:0/18:1(11Z))	-0.738048	0.00613369
LOC100523337	PC(18:1(11Z)/22:6(4Z,7Z,10Z,13Z,16Z,19Z))	-0.737773	0.00616281
LOC106509005	10s,17s-Dihdohe	-0.737693	0.00617128
SNCA	Photinus Luciferin	-0.73769	0.00617156
45727	PC(17:0/19:1(9Z))	-0.737677	0.00617295
LOC110260335	PE(PGJ2/22:2(13Z,16Z))	-0.737409	0.00620151
FAM227A	PC(18:1(11Z)/22:6(4Z,7Z,10Z,13Z,16Z,19Z))	-0.7373	0.00621318
LOC110260431	Lucuminoside	-0.737292	0.00621395
LOC110257282	PC(20:1(9Z)/0:0)	-0.737125	0.00623179
TRPV5	SM(d18:1/16:0)	-0.736991	0.00624614
LOC102162566	PC(20:1(9Z)/0:0)	-0.73672	0.00627532
LOC100525248	Adrenic Acid	-0.736449	0.00630448
LOC100519871	Dg(18:0/20:4(5z,8z,11z,14z)/0:0)[Iso2]	-0.736414	0.0063083
CD207	PE(18:0/18:1(11Z))	-0.7364	0.00630975
CCDC13	PE(20:0/18:4(6Z,9Z,12Z,15Z))	-0.736179	0.00633366
LOC106505423	PE(22:4(7Z,10Z,13Z,16Z)/22:5(4Z,7Z,10Z,13Z,16Z))	-0.736066	0.00634593
LOC100521937	Ascr#30	-0.735773	0.00637777
UMODL1	LysoPA(22:5(4Z,7Z,10Z,13Z,16Z)/0:0)	-0.735742	0.00638115
45727	Calcein	-0.735462	0.00641171
LOC110259926	PC(15:0/20:5(5Z,8Z,11Z,14Z,17Z))	-0.73496	0.00646676
LOC110257282	Dpa	-0.734903	0.00647302
LOC102162379	PC(18:1(11Z)/22:6(4Z,7Z,10Z,13Z,16Z,19Z))	-0.734873	0.00647637
LOC106509005	PC(P-18:0/0:0)	-0.734802	0.00648422
LOC106506830	PS(22:6(4Z,7Z,10Z,13Z,16Z,19Z)/19:0)	-0.734746	0.00649037
LOC110261090	Arachidonic Acid	-0.73474	0.00649098
SLC28A2	PI(16:0/22:4(10Z,13Z,16Z,19Z))	-0.734576	0.00650915
FAM227A	C16 Sphinganine	-0.734567	0.00651016
LOC110261725	S-(9-Deoxy-Delta9,12-Pgd2)-Glutathione	-0.734477	0.00652008
LRIT3	PC(18:0/0:0)	-0.734462	0.00652174
LOC110260431	D-Ribose 5-Phosphate	-0.734441	0.00652407
LOC100521937	Abyssinone Vi	-0.734441	0.0065241
LOC110257282	PE(O-18:0/19:1(9Z))	-0.73393	0.00658085
LOC106509005	(3beta,4alpha,5alpha,23e)-4-Methylergosta-7,23-Dien-3-Ol	-0.733836	0.00659132
FAM227A	Calcein	-0.733835	0.00659147
LOC106508543	Anandamide (20:1, n-9)	-0.733743	0.00660175
LRIT3	PC(2:0/5-iso PGF2VI)	-0.733617	0.00661577
NXPH3	PS(22:6(4Z,7Z,10Z,13Z,16Z,19Z)/19:0)	-0.733529	0.00662565
SCNN1B	SM(d18:1/15:0)	-0.733132	0.00667024
LRIT3	GM4(d18:1/20:0)	-0.732979	0.00668749
LOC110260223	PI(16:0/22:4(10Z,13Z,16Z,19Z))	-0.732883	0.00669832
LOC102164681	(S)-A-Amino-2,5-Dihydro-5-Oxo-4-Isoxazolepropanoic Acid N2-Glucoside	-0.732747	0.0067137
FAM227A	PE(20:4(6E,8Z,11Z,14Z)-OH(5S)/22:2(13Z,16Z))	-0.7326	0.00673033
LOC100525248	PE(O-18:1(9Z)/0:0)	-0.732543	0.00673681
CCDC13	PS(22:6(4Z,7Z,10Z,13Z,16Z,19Z)/19:0)	-0.732428	0.0067499
LOC110255950	Cyclohexanone	-0.732357	0.00675799
UMODL1	N-Palmitoyl Methionine	-0.732254	0.00676971
NXPH3	PC(15:0/20:5(5Z,8Z,11Z,14Z,17Z))	-0.731947	0.00680467
ENPEP	PC(20:1(9Z)/0:0)	-0.731914	0.00680846
LOC100519871	(3beta,4alpha,5alpha,23e)-4-Methylergosta-7,23-Dien-3-Ol	-0.7315	0.00685596
LOC110261623	PE(22:4(7Z,10Z,13Z,16Z)/22:5(4Z,7Z,10Z,13Z,16Z))	-0.731454	0.00686124
NXPH3	Phytosphingosine-1-P	-0.731429	0.0068641
45727	PC(18:1(12Z)-O(9S,10R)/17:0)	-0.731319	0.00687678
LOC110255950	4-Methylimidazole	-0.731234	0.00688664
SNCA	4-Methylimidazole	-0.731185	0.00689227
LOC110261725	Anandamide (20:2, n-6)	-0.731129	0.00689877
LOC106506047	Calcein	-0.731095	0.00690258
LOC110262038	Behenoyl-Ea	-0.730941	0.00692051
LOC100157987	PS(P-16:0/21:0)	-0.730816	0.00693498
LOC100521937	SM(d16:2(4E,8Z)/6 keto-PGF1alpha)	-0.730798	0.00693708
LOC106508543	PGP(16:0/20:4(6E,8Z,11Z,14Z)+=O(5))	-0.730486	0.00697329
LOC106508543	Abyssinone Vi	-0.73036	0.00698802
45727	PC(18:1(4Z)/18:1(4Z))	-0.730282	0.00699701
FAM227A	PE(PGJ2/22:2(13Z,16Z))	-0.730103	0.00701798
STRA6	PE(O-16:0/20:5(5Z,8Z,11Z,14Z,17Z))	-0.729952	0.00703562
LOC106506830	PE(20:0/18:4(6Z,9Z,12Z,15Z))	-0.729764	0.00705778
LRIT3	PC(P-18:0/0:0)	-0.72967	0.00706875
LOC106505587	PE(20:4(6E,8Z,11Z,14Z)-OH(5S)/22:2(13Z,16Z))	-0.72957	0.00708052
LOC106508543	SM(d16:2(4E,8Z)/6 keto-PGF1alpha)	-0.729539	0.00708419
LOC110259926	Cyclohexanone	-0.729435	0.00709652
LOC106509953	Ascr#30	-0.729423	0.00709785
LOC106505587	Calcein	-0.729378	0.00710317
FAM227A	Tridecanal	-0.729237	0.00711983
DRD2	Epa	-0.729052	0.00714171
ENPEP	PC(20:4(5Z,8Z,11Z,14Z)/0:0)	-0.728784	0.00717359
LOC106505126	Benzenesulfonic Acid	-0.728766	0.00717569
CYP2A19	PE(18:0/18:1(11Z))	-0.728622	0.00719283
LRIT3	Epa	-0.728595	0.00719611
LOC110261623	10s,17s-Dihdohe	-0.728576	0.00719838
FAM227A	1-Methylimidazole	-0.728507	0.00720658
TMEM81	PE(18:0/18:1(11Z))	-0.728501	0.00720731
GRAMD2A	Abyssinone Vi	-0.728453	0.00721298
LOC106508543	10s,17s-Dihdohe	-0.728412	0.00721794
SPDEF	Dg(18:0/20:4(5z,8z,11z,14z)/0:0)[Iso2]	-0.727762	0.00729594
LOC110257943	PC(2:0/18:1(12Z)-2OH(9,10))	-0.727541	0.00732253
TMPRSS9	Auraptene	-0.727525	0.00732448
LRFN2	PE(20:0/18:4(6Z,9Z,12Z,15Z))	-0.727291	0.00735276
LOC110261725	Methyl Dihydrojasmonate	-0.727217	0.00736178
LOC106506830	PC(18:1(12Z)-O(9S,10R)/17:0)	-0.727099	0.00737607
SLC28A2	PA(2:0/22:6(5Z,7Z,10Z,13Z,16Z,19Z)-OH(4))	-0.726926	0.00739713
LOC110259926	Calcein	-0.726778	0.00741517
45727	1-Methylimidazole	-0.726747	0.00741893
LOC106506420	PI(18:0/18:1(9Z))	-0.726655	0.00743016
LOC100157987	PE(21:0/17:2(9Z,12Z))	-0.726537	0.00744455
LOC106509005	Thymidine	-0.726241	0.00748086
ITIH1	PE(18:0/18:1(11Z))	-0.726065	0.00750245
LRIT3	SM(d16:2(4E,8Z)/6 keto-PGF1alpha)	-0.726039	0.00750574
LOC106506393	[(2r,5r)-5-(2-Amino-6-Oxo-1h-Purin-9-Yl)-3,4-Dihydroxyoxolan-2-Yl]Methyl Dihydrogen Phosphate	-0.725811	0.00753384
LOC100519871	PI(16:0/22:4(10Z,13Z,16Z,19Z))	-0.725546	0.00756648
TMPRSS9	PC(18:1(12Z)-O(9S,10R)/17:0)	-0.725521	0.00756958
LOC110255854	1-Methylimidazole	-0.725502	0.00757203
LOC106508543	3alpha-Hydroxy-7,12-Dioxo-5beta-Cholan-24-Oic Acid	-0.725414	0.00758293
MROH2B	(2s,5s,6r)-2,6-Cyclolycopene-1-Methoxy-5-Ol	-0.725288	0.00759849
TRPV5	SM(d16:2(4E,8Z)/6 keto-PGF1alpha)	-0.725103	0.00762146
LOC110257282	Adrenic Acid	-0.725041	0.00762921
LOC106505587	PE(21:0/18:2(9Z,12Z))	-0.725026	0.00763116
LOC100521937	Okooa-Ps	-0.724971	0.007638
MEI1	PE(O-18:0/19:1(9Z))	-0.724592	0.00768529
LOC106508800	SM(d18:1/16:0)	-0.724507	0.00769603
LOC110260335	[(2r,5r)-5-(2-Amino-6-Oxo-1h-Purin-9-Yl)-3,4-Dihydroxyoxolan-2-Yl]Methyl Dihydrogen Phosphate	-0.724424	0.00770635
UMODL1	PE(22:4(7Z,10Z,13Z,16Z)/22:5(4Z,7Z,10Z,13Z,16Z))	-0.72425	0.0077282
LOC110259926	6,7-Dihydro-4-(Hydroxymethyl)-2-(P-Hydroxyphenethyl)-7-Methyl-5h-2-Pyrindinium	-0.724145	0.00774139
STRA6	Pov-Pe	-0.724081	0.00774948
LOC106506420	Methyl Dihydrojasmonate	-0.72376	0.00779006
SSTR2	Abyssinone Vi	-0.723529	0.00781938
LRIT3	Pov-Pe	-0.723355	0.00784145
LOC100521937	PC(2:0/18:1(12Z)-2OH(9,10))	-0.72335	0.0078421
LOC102159626	PGP(16:0/20:4(6E,8Z,11Z,14Z)+=O(5))	-0.723171	0.00786478
MROH2B	N-Palmitoyl Methionine	-0.723144	0.0078683
LOC106509005	Adrenic Acid	-0.722863	0.0079042
LOC110260431	PE(21:0/17:2(9Z,12Z))	-0.722667	0.00792921
LOC106509005	Abyssinone Vi	-0.72252	0.0079481
LOC100739101	[(2r,5r)-5-(2-Amino-6-Oxo-1h-Purin-9-Yl)-3,4-Dihydroxyoxolan-2-Yl]Methyl Dihydrogen Phosphate	-0.72233	0.00797252
LOC106508543	6r,7s-Epoxy-3z,9z-Eicosadiene	-0.722121	0.00799955
LOC106509660	9-Tridecynoic Acid	-0.722106	0.0080014
LOC106508800	SM(d16:2(4E,8Z)/6 keto-PGF1alpha)	-0.722032	0.008011
LOC110261410	PGP(16:0/20:4(6E,8Z,11Z,14Z)+=O(5))	-0.722002	0.00801488
LOC100521937	10s,17s-Dihdohe	-0.721861	0.00803308
TMPRSS9	D-Ribose 5-Phosphate	-0.721737	0.00804912
OSM	S-(9-Deoxy-Delta9,12-Pgd2)-Glutathione	-0.721579	0.00806964
LOC110256105	Phytosphingosine-1-P	-0.721525	0.00807664
LOC102162379	PE(18:0/18:1(11Z))	-0.721333	0.00810163
TMPRSS9	(S)-2,3-Dihydro-3,5-Dihydroxy-2-Oxo-3-Indoleacetic Acid 5-Glucoside	-0.721311	0.00810449
CD207	PC(18:1(11Z)/22:6(4Z,7Z,10Z,13Z,16Z,19Z))	-0.721295	0.00810662
45727	Phytosphingosine-1-P	-0.721201	0.00811886
LOC106505587	1-Methylimidazole	-0.721178	0.00812187
HOXA6	Methyl Dihydrojasmonate	-0.721134	0.00812764
STRA6	PE(O-18:1(9Z)/0:0)	-0.721093	0.00813297
LOC106509953	3alpha-Hydroxy-7,12-Dioxo-5beta-Cholan-24-Oic Acid	-0.720906	0.00815741
LOC106506420	2,5-Dihydro-4,5-Dimethyl-2-(2-Methylpropyl)Thiazole	-0.720768	0.00817558
NXPH3	PC(18:1(12Z)-O(9S,10R)/17:0)	-0.720393	0.00822482
RIPPLY3	PE(O-16:0/20:5(5Z,8Z,11Z,14Z,17Z))	-0.72025	0.00824366
LOC106505711	PC(P-18:1(9Z)/20:4(5Z,8Z,11Z,14Z)-OH(20))	-0.720148	0.00825712
MROH2B	GM4(d18:1/20:0)	-0.719903	0.00828958
LOC106506047	PE(PGJ2/22:2(13Z,16Z))	-0.719862	0.00829499
LOC102167861	PS(18:2(9Z,12Z)/22:6(4Z,7Z,10Z,13Z,16Z,19Z))	-0.719712	0.00831495
NRN1L	Behenoyl-Ea	-0.719363	0.00836132
LOC106506420	Abyssinone Vi	-0.719322	0.00836689
LOC100521937	4-Hydroxytetradecanedioylcarnitine	-0.719224	0.00837994
LOC110256105	Calcein	-0.719217	0.00838086
LRIT3	PE(O-18:1(9Z)/0:0)	-0.719001	0.00840978
TEKT1	Epa	-0.718917	0.00842101
RIPPLY3	SM(d18:1/16:0)	-0.718601	0.00846351
LOC106509660	Methyl Dihydrojasmonate	-0.718525	0.00847373
LOC102167861	PE(21:0/17:2(9Z,12Z))	-0.718514	0.00847523
LOC100520308	Medica 16	-0.718485	0.00847908
C3H16orf92	PA(2:0/22:6(5Z,7Z,10Z,13Z,16Z,19Z)-OH(4))	-0.718227	0.00851397
LOC100521937	PGP(16:0/20:4(6E,8Z,11Z,14Z)+=O(5))	-0.717957	0.00855046
LOC110261623	PGP(16:0/20:4(6E,8Z,11Z,14Z)+=O(5))	-0.717957	0.00855057
UMODL1	(S)-A-Amino-2,5-Dihydro-5-Oxo-4-Isoxazolepropanoic Acid N2-Glucoside	-0.717694	0.00858626
LOC110260339	PI(18:0/18:1(9Z))	-0.717512	0.00861109
TMPRSS9	SM(d17:2(4E,8Z)/6 keto-PGF1alpha)	-0.717327	0.00863635
LOC110255854	N-Undecylbenzenesulfonic Acid	-0.717127	0.00866367
LOC100157987	PC(18:1(12Z)-O(9S,10R)/17:0)	-0.71707	0.00867143
LRIT3	3,12-Diketo-4,6-Petromyzonene-24-Sulfate	-0.717034	0.00867636
MROH2B	17z-Octadecenoic Acid	-0.71702	0.00867836
LOC110255950	PS(22:6(4Z,7Z,10Z,13Z,16Z,19Z)/19:0)	-0.717006	0.00868026
LRIT3	PGP(16:0/20:4(6E,8Z,11Z,14Z)+=O(5))	-0.716969	0.00868531
FAM227A	PS(18:2(9Z,12Z)/22:6(4Z,7Z,10Z,13Z,16Z,19Z))	-0.716863	0.00869983
LOC110259926	2,4-Dinitrophenol	-0.716699	0.00872238
LOC106507884	Phytosphingosine-1-P	-0.716698	0.00872262
LOC100520273	PC(18:1(11Z)/22:6(4Z,7Z,10Z,13Z,16Z,19Z))	-0.716584	0.00873822
LOC106509953	SM(d16:2(4E,8Z)/6 keto-PGF1alpha)	-0.716577	0.00873925
LOC110259926	PE(21:0/17:2(9Z,12Z))	-0.716568	0.00874055
NXPH3	5e-Tetradecen-1-Ol	-0.716538	0.00874468
RIPPLY3	SM(d18:1/18:1(11Z))	-0.716261	0.00878287
LOC106505587	PE(20:0/18:4(6Z,9Z,12Z,15Z))	-0.716218	0.00878885
LOC102163571	PC(15:0/20:5(5Z,8Z,11Z,14Z,17Z))	-0.715979	0.00882201
LOC106509286	4,8,12,15,19-Docosapentaenoic Acid	-0.715678	0.00886382
LOC102162566	GM4(d18:1/20:0)	-0.71565	0.00886772
LOC110257282	17z-Octadecenoic Acid	-0.715226	0.00892701
LOC110261090	Adrenic Acid	-0.715226	0.00892704
LOC106505333	PE(21:0/17:2(9Z,12Z))	-0.714716	0.00899874
LOC106505587	PC(18:1(12Z)-O(9S,10R)/17:0)	-0.714691	0.00900217
LOC100157987	PS(O-20:0/17:1(9Z))	-0.714536	0.00902402
LOC102164681	Thymidine	-0.714479	0.00903208
SNCA	Gabapentin	-0.714461	0.00903464
STRA6	PE(P-18:0/0:0)	-0.714421	0.00904031
LOC106506420	PE(O-18:0/19:1(9Z))	-0.714332	0.00905286
LOC100523337	4-Methylimidazole	-0.714076	0.00908913
STRA6	Ascr#30	-0.714013	0.00909811
LOC110261623	(3beta,4alpha,5alpha,23e)-4-Methylergosta-7,23-Dien-3-Ol	-0.713999	0.00910017
SCNN1B	4-Hydroxytetradecanedioylcarnitine	-0.71397	0.00910428
LOC110257282	GM4(d18:1/20:0)	-0.713964	0.00910505
LRIT3	Ascr#30	-0.713746	0.00913611
LOC110257943	PE(22:4(7Z,10Z,13Z,16Z)/22:5(4Z,7Z,10Z,13Z,16Z))	-0.713684	0.00914495
LOC106506420	SM(d16:2(4E,8Z)/6 keto-PGF1alpha)	-0.71343	0.00918127
LOC102162566	Allodesmosine	-0.713072	0.00923251
LRIT3	Dpa	-0.712924	0.00925379
LOC100521937	SM(d18:1/15:0)	-0.712923	0.00925396
LOC106509953	Abyssinone Vi	-0.712855	0.00926378
STRA6	PC(20:1(9Z)/0:0)	-0.712831	0.00926719
LOC106508193	SM(d18:1/18:1(11Z))	-0.712819	0.00926891
GRAMD2A	10s,17s-Dihdohe	-0.712627	0.00929667
LOC106505126	Lucuminoside	-0.712312	0.00934217
LOC106508800	PC(2:0/5-iso PGF2VI)	-0.712234	0.0093535
OSM	Allodesmosine	-0.712082	0.00937563
LOC106506420	10s,17s-Dihdohe	-0.71194	0.00939627
LOC106508193	PE(O-16:0/20:5(5Z,8Z,11Z,14Z,17Z))	-0.711926	0.00939835
LOC102162566	Adrenic Acid	-0.711847	0.00940984
SCNN1B	SM(d18:1/16:0)	-0.711813	0.00941477
FRMD1	PC(18:0/0:0)	-0.711608	0.00944473
LOC106505587	SM(d17:2(4E,8Z)/6 keto-PGF1alpha)	-0.711204	0.00950379
GRAMD2A	Methyl Dihydrojasmonate	-0.711122	0.00951593
LOC110256105	4-Methylimidazole	-0.7111	0.00951908
LOC110261725	Abyssinone Vi	-0.711049	0.00952667
LOC106506420	SM(d18:1/16:0)	-0.710735	0.00957285
LOC102159626	Abyssinone Vi	-0.710733	0.00957309
LOC110261410	PE(O-18:0/19:1(9Z))	-0.710694	0.00957886
LOC102159626	PE(O-18:0/19:1(9Z))	-0.710572	0.00959693
GRAMD2A	2-Tetradecylcyclobutanone	-0.710511	0.0096059
LOC106509660	PE(O-18:0/19:1(9Z))	-0.710458	0.00961383
STRA6	PC(16:1(9Z)/0:0)	-0.710305	0.00963648
UMODL1	PC(20:1(9Z)/0:0)	-0.710211	0.00965044
LOC110255854	4-Methylimidazole	-0.710208	0.00965087
LOC106506830	PC(P-18:1(9Z)/20:4(5Z,8Z,11Z,14Z)-OH(20))	-0.71007	0.00967136
LOC110261623	Methyl Dihydrojasmonate	-0.709874	0.0097006
GRAMD2A	PGP(16:0/20:4(6E,8Z,11Z,14Z)+=O(5))	-0.709713	0.00972456
LOC102163571	Calcein	-0.709679	0.00972961
NRN1L	Thymidine	-0.709629	0.00973714
SNCA	5e-Tetradecen-1-Ol	-0.709555	0.00974823
LOC110261623	PE(O-18:0/19:1(9Z))	-0.709475	0.00976019
LOC106505126	PC(18:1(4Z)/18:1(4Z))	-0.709401	0.00977122
SCNN1B	Ascr#30	-0.709369	0.00977601
LOC102162566	PC(2:0/5-iso PGF2VI)	-0.709299	0.00978661
LOC110257282	Ascr#30	-0.709247	0.00979436
LOC100525248	Allodesmosine	-0.709163	0.00980699
STRA6	SM(d18:1/18:1(11Z))	-0.709017	0.00982885
PROK2	Digoxigenin	-0.708953	0.00983861
LOC106506420	9-Tridecynoic Acid	-0.708945	0.00983975
LOC102162436	[(2r,5r)-5-(2-Amino-6-Oxo-1h-Purin-9-Yl)-3,4-Dihydroxyoxolan-2-Yl]Methyl Dihydrogen Phosphate	-0.708931	0.00984188
NXPH3	PE(20:0/18:4(6Z,9Z,12Z,15Z))	-0.708894	0.00984737
LOC106507884	PS(O-20:0/17:0)	-0.708653	0.00988383
GRAMD2A	Anandamide (20:1, n-9)	-0.708563	0.00989748
LOC106506420	6r,7s-Epoxy-3z,9z-Eicosadiene	-0.708375	0.00992582
LOC110256105	PS(22:6(4Z,7Z,10Z,13Z,16Z,19Z)/19:0)	-0.708334	0.00993217
STS	GM4(d18:1/20:0)	-0.708159	0.00995873
LOC106506420	3alpha-Hydroxy-7,12-Dioxo-5beta-Cholan-24-Oic Acid	-0.708122	0.00996437
LOC110257370	SM(d16:2(4E,8Z)/6 keto-PGF1alpha)	-0.707945	0.00999128
LOC110257943	Okooa-Ps	-0.707786	0.0100155
LOC100520753	PE(20:0/18:4(6Z,9Z,12Z,15Z))	-0.707666	0.0100339
LRIT3	PC(16:1(9Z)/0:0)	-0.70743	0.01007
LOC106509660	(3beta,4alpha,5alpha,23e)-4-Methylergosta-7,23-Dien-3-Ol	-0.707388	0.0100764
FAM209B	PE(PGJ2/22:2(13Z,16Z))	-0.707242	0.0100987
LOC110255854	Tridecanal	-0.707225	0.0101014
SLC17A2	PC(P-18:1(9Z)/20:4(5Z,8Z,11Z,14Z)-OH(20))	-0.707184	0.0101077
SFN	Phytosphingosine-1-P	-0.706968	0.0101409
LOC106505915	PE(18:0/18:1(11Z))	-0.706878	0.0101548
LOC102159626	Dg(18:0/20:4(5z,8z,11z,14z)/0:0)[Iso2]	-0.706841	0.0101605
LOC110261623	PC(P-18:0/0:0)	-0.706789	0.0101685
SFN	Lucuminoside	-0.706689	0.0101839
LRIT3	PC(20:1(9Z)/0:0)	-0.706644	0.0101909
NXPH3	PE(PGJ2/22:2(13Z,16Z))	-0.706634	0.0101925
SCNN1B	PE(O-18:0/19:1(9Z))	-0.706581	0.0102007
GRAMD2A	2,5-Dihydro-4,5-Dimethyl-2-(2-Methylpropyl)Thiazole	-0.706475	0.0102172
LOC106506830	SM(d17:2(4E,8Z)/6 keto-PGF1alpha)	-0.706367	0.0102338
LOC102159626	SM(d18:1/15:0)	-0.706166	0.0102651
LOC102167870	PE(18:0/18:1(11Z))	-0.705954	0.010298
LOC106505126	PS(22:6(4Z,7Z,10Z,13Z,16Z,19Z)/19:0)	-0.705905	0.0103056
LOC106505814	PE(21:0/17:2(9Z,12Z))	-0.705896	0.010307
LOC100521937	PC(20:4(5Z,8Z,11Z,14Z)/0:0)	-0.705874	0.0103104
LOC106509953	PC(P-18:0/0:0)	-0.70586	0.0103127
MROH2B	Digoxigenin	-0.705793	0.0103232
LOC106506830	PE(20:4(6E,8Z,11Z,14Z)-OH(5S)/22:2(13Z,16Z))	-0.705559	0.0103598
PROK2	Arachidonic Acid	-0.705546	0.0103618
STRA6	SM(d16:2(4E,8Z)/6 keto-PGF1alpha)	-0.705494	0.0103698
LOC100157987	PS(18:2(9Z,12Z)/22:6(4Z,7Z,10Z,13Z,16Z,19Z))	-0.705115	0.0104294
SNCA	Benzenesulfonic Acid	-0.704839	0.0104728
LRIT3	PE(22:4(7Z,10Z,13Z,16Z)/22:5(4Z,7Z,10Z,13Z,16Z))	-0.704753	0.0104864
LOC102159626	Stearic Acid	-0.704707	0.0104937
MROH2B	3,12-Diketo-4,6-Petromyzonene-24-Sulfate	-0.704688	0.0104967
LOC110259854	PC(15:0/20:5(5Z,8Z,11Z,14Z,17Z))	-0.704656	0.0105018
LOC106508543	PE(O-18:0/19:1(9Z))	-0.704579	0.010514
LOC110261410	Methyl Dihydrojasmonate	-0.70451	0.0105249
TRPV5	Medica 16	-0.704314	0.0105559
TMPRSS9	Beta-D-Fructopyranose 1-Phosphate	-0.704232	0.0105689
BDKRB2	PC(P-18:1(9Z)/20:4(5Z,8Z,11Z,14Z)-OH(20))	-0.70409	0.0105915
LOC102159626	4-Hydroxytetradecanedioylcarnitine	-0.70379	0.0106394
45727	PE(20:4(6E,8Z,11Z,14Z)-OH(5S)/22:2(13Z,16Z))	-0.703781	0.0106408
LOC110255950	Phytosphingosine-1-P	-0.703677	0.0106574
LOC102161653	Lucuminoside	-0.703673	0.0106581
LRIT3	Okooa-Ps	-0.703653	0.0106612
LOC110255950	PE(20:0/18:4(6Z,9Z,12Z,15Z))	-0.703606	0.0106688
LOC102159626	SM(d16:2(4E,8Z)/6 keto-PGF1alpha)	-0.703435	0.0106961
HOXA6	2,5-Dihydro-4,5-Dimethyl-2-(2-Methylpropyl)Thiazole	-0.703428	0.0106973
LOC106508800	SM(d18:1/18:1(11Z))	-0.703057	0.0107568
SNCA	Glyceryl 5-Hydroxydecanoate	-0.702947	0.0107746
LOC110256105	[(2r,5r)-5-(2-Amino-6-Oxo-1h-Purin-9-Yl)-3,4-Dihydroxyoxolan-2-Yl]Methyl Dihydrogen Phosphate	-0.702642	0.0108238
LOC100157987	SM(d17:2(4E,8Z)/6 keto-PGF1alpha)	-0.702631	0.0108255
TMPRSS9	6,7-Dihydro-4-(Hydroxymethyl)-2-(P-Hydroxyphenethyl)-7-Methyl-5h-2-Pyrindinium	-0.702629	0.0108258
LOC100525248	Digoxigenin	-0.702394	0.010864
LOC106509286	GM4(d18:1/20:0)	-0.702367	0.0108684
LOC102162566	PE(O-18:0/19:1(9Z))	-0.702307	0.0108782
LOC100523337	PE(21:0/17:2(9Z,12Z))	-0.702126	0.0109075
LOC110255854	Auraptene	-0.702117	0.0109089
MEI1	(3beta,4alpha,5alpha,23e)-4-Methylergosta-7,23-Dien-3-Ol	-0.702092	0.0109129
C3H16orf92	PI(16:0/22:4(10Z,13Z,16Z,19Z))	-0.70206	0.0109182
TEKT1	(S)-A-Amino-2,5-Dihydro-5-Oxo-4-Isoxazolepropanoic Acid N2-Glucoside	-0.701869	0.0109494
LOC110260712	PC(18:1(11Z)/22:6(4Z,7Z,10Z,13Z,16Z,19Z))	-0.701827	0.0109562
LOC102162566	Epa	-0.701782	0.0109635
HOXA6	9-Tridecynoic Acid	-0.701539	0.0110033
STS	PE(22:4(7Z,10Z,13Z,16Z)/22:5(4Z,7Z,10Z,13Z,16Z))	-0.701536	0.0110038
45727	PE(21:0/18:2(9Z,12Z))	-0.701521	0.0110061
LOC110260339	6r,7s-Epoxy-3z,9z-Eicosadiene	-0.701411	0.0110242
LOC100521937	6r,7s-Epoxy-3z,9z-Eicosadiene	-0.701146	0.0110678
HOXA6	Thymidine	-0.701132	0.01107
LOC106508193	LysoPA(22:5(4Z,7Z,10Z,13Z,16Z)/0:0)	-0.7011	0.0110752
GRAMD2A	3alpha-Hydroxy-7,12-Dioxo-5beta-Cholan-24-Oic Acid	-0.701063	0.0110813
LOC100523337	SM(d17:2(4E,8Z)/6 keto-PGF1alpha)	-0.700893	0.0111093
LOC102159626	PI(18:0/18:1(9Z))	-0.70089	0.0111099
LOC102159626	2,5-Dihydro-4,5-Dimethyl-2-(2-Methylpropyl)Thiazole	-0.70088	0.0111115
UMODL1	Pov-Pe	-0.700831	0.0111197
CCDC13	PS(O-20:0/17:0)	-0.700818	0.0111218
LOC100157987	6,7-Dihydro-4-(Hydroxymethyl)-2-(P-Hydroxyphenethyl)-7-Methyl-5h-2-Pyrindinium	-0.700807	0.0111236
LOC110261410	Behenoyl-Ea	-0.70078	0.0111279
LOC110257282	Digoxigenin	-0.700755	0.0111322
CCDC13	PE(20:4(6E,8Z,11Z,14Z)-OH(5S)/22:2(13Z,16Z))	-0.700706	0.0111403
MEI1	GM4(d18:1/20:0)	-0.700663	0.0111474
ENPEP	Epa	-0.700627	0.0111533
LOC110257370	SM(d18:1/16:0)	-0.700613	0.0111556
LOC110257282	Sericetin	-0.700388	0.0111929
IL1RAPL2	1-Methylimidazole	-0.700363	0.011197
LOC110255950	C16 Sphinganine	-0.700245	0.0112166
ENPEP	Ascr#30	-0.700054	0.0112484

## Sheet: Differential expression
DEGs in the Spleen											DEMs in the Spleen
gene_id	BaseMean_DESeq2	BaseMean_control_CON	BaseMean_case_T	FoldChange	log2FoldChange	p-value	q-value	Regulation			ID	Metabolites	VIP	FoldChange	log2FoldChange	Regulation	Ion mode	P-adj
A2M	7213.62	10477.9	3949.39	0.376929	-1.40764	0.000125141	0.20216	Down			12.68_808.5831m/z	PC(18:1(4Z)/18:1(4Z))	32.6915	0.368174	-1.44154	Down	pos	1.99198e-06
AIRE	4.45175	1.48516	7.41834	4.9921	2.31965	0.022911	0.999947	Up			12.66_810.5995m/z	PC(17:0/19:1(9Z))	20.7877	0.640522	-0.642679	Down	pos	0.000316942
ATP8	632.33	21.3909	1243.27	58.1215	5.861	2.00988e-05	0.0686477	Up			12.66_785.5925n	PE(21:0/18:2(9Z,12Z))	19.0292	0.670839	-0.575963	Down	pos	0.00183551
AVPR1B	2.79138	5.4154	0.167366	0.0472343	-4.40402	0.0213825	0.999947	Down			12.85_828.5507m/z	PS(P-16:0/21:0)	13.1404	0.055091	-4.18204	Down	pos	0.00751794
B4GALNT4	3.97437	1.65975	6.28899	3.79412	1.92376	0.048151	0.999947	Up			12.68_830.5660m/z	PS(O-20:0/17:0)	11.1352	0.278197	-1.84582	Down	pos	2.53068e-07
BDKRB2	84.5171	23.7935	145.241	6.10473	2.60993	0.0321106	0.999947	Up			8.03_273.2664n	C16 Sphinganine	8.7237	0.733676	-0.446784	Down	pos	0.00586577
BPIFB5	3.54733	6.93004	0.164614	0.0369185	-4.75951	0.00520053	0.824385	Down			12.68_725.5564m/z	SM(d18:1/16:0)	8.51184	2.19944	1.13714	Up	pos	0.00427031
C13H7orf73	7.09377	11.5255	2.66202	0.231009	-2.11398	0.0439209	0.999947	Down			12.81_264.2450n	2e,13z-Octadecadienal	7.99081	1.07515	0.104544	Up	pos	0.044712
C3H16orf92	2.80094	4.94705	0.654826	0.133303	-2.90722	0.0199962	0.999947	Down			12.67_304.2401n	Arachidonic Acid	7.87397	1.31359	0.393511	Up	neg	0.0211074
C5H12orf50	3.49526	1.16029	5.83023	5.02431	2.32893	0.0147458	0.999947	Up			13.46_828.5505m/z	PS(O-20:0/17:1(9Z))	7.78278	0.0433547	-4.52767	Down	pos	0.00753743
CADM2	44.2974	24.8549	63.7399	2.56473	1.35881	0.0022478	0.624116	Up			13.65_768.5531m/z	PE(20:0/18:4(6Z,9Z,12Z,15Z))	6.37176	0.550773	-0.86047	Down	pos	2.72259e-06
CCDC13	35.5454	18.3549	52.7359	2.87142	1.52176	0.00101656	0.440592	Up			13.48_387.2805n	N-Palmitoyl Methionine	6.13621	1.86082	0.895941	Up	pos	0.00336772
CD207	216.53	64.0465	369.014	5.76135	2.52641	0.000357932	0.3469	Up			10.50_588.3309m/z	PC(20:4(5Z,8Z,11Z,14Z)/0:0)	5.4626	1.66039	0.73152	Up	neg	0.0136365
CD209	294.282	148.882	439.681	2.95295	1.56216	0.00474667	0.788303	Up			13.46_724.5272m/z	PE(O-16:0/20:5(5Z,8Z,11Z,14Z,17Z))	5.3925	2.87795	1.52504	Up	pos	0.00629913
CTXN3	12.3869	6.11587	18.6579	3.05083	1.6092	0.033497	0.999947	Up			10.82_849.5489n	PS(22:6(4Z,7Z,10Z,13Z,16Z,19Z)/19:0)	5.31348	0.28405	-1.81578	Down	pos	1.89277e-06
CXCL2	171.163	276.738	65.5884	0.237012	-2.07697	0.0236147	0.999947	Down			11.30_872.5371m/z	PE(PGJ2/22:2(13Z,16Z))	4.72306	0.38016	-1.39532	Down	pos	7.87169e-06
CXCL8	66.8543	39.2413	94.4674	2.40707	1.26728	0.0215843	0.999947	Up			0.71_260.0295n	Glucose 6-Phosphate	4.4183	0.58583	-0.771447	Down	neg	0.0268899
CYP2A19	36.8003	17.2857	56.315	3.25691	1.7035	0.0402467	0.999947	Up			13.81_284.2944m/z	2-Tetradecylcyclobutanone	4.40042	1.15639	0.20963	Up	pos	0.0100187
DNAH17	60.0562	24.8574	95.2549	3.83289	1.93843	0.000884641	0.403079	Up			10.82_852.5759m/z	PC(P-18:1(9Z)/20:4(5Z,8Z,11Z,14Z)-OH(20))	4.18735	0.685128	-0.545554	Down	neg	0.00900176
DOK3	17.0804	10.7643	23.3965	2.17376	1.12019	0.0125206	0.999947	Up			13.46_831.5747n	PC(18:1(11Z)/22:6(4Z,7Z,10Z,13Z,16Z,19Z))	4.11048	0.713989	-0.486025	Down	pos	0.00257392
DRD1	15.9546	8.33439	23.5749	2.83246	1.50205	0.0148427	0.999947	Up			12.67_403.1580m/z	Sericetin	4.01616	1.42775	0.513744	Up	neg	0.0323293
DRD2	10.3938	14.9127	5.87485	0.392708	-1.34847	0.0233068	0.999947	Down			13.45_311.1687m/z	N-Undecylbenzenesulfonic Acid	3.83784	0.909383	-0.137039	Down	neg	0.0160847
EGR1	2849.02	4399.25	1298.78	0.295231	-1.76009	0.0133123	0.999947	Down			11.32_706.5926m/z	SM(d18:1/15:0)	3.62775	4.95297	2.30829	Up	pos	0.000534062
EGR2	191.287	261.374	121.199	0.463775	-1.1085	0.00961668	0.956541	Down			10.57_886.5569n	PI(16:0/22:4(10Z,13Z,16Z,19Z))	3.45131	1.46104	0.546991	Up	pos	1.13846e-05
ENPEP	29.5066	40.0332	18.9801	0.474025	-1.07696	0.00669174	0.864206	Down			12.03_464.3145m/z	PE(O-18:1(9Z)/0:0)	3.429	1.42824	0.514242	Up	neg	0.0227019
FAM209B	21.3645	13.7397	28.9892	2.11056	1.07763	0.0052944	0.824385	Up			13.96_292.2763n	6r,7s-Epoxy-3z,9z-Eicosadiene	3.24945	1.21668	0.28295	Up	pos	0.000870017
FAM227A	4.22654	0.827434	7.62565	9.21386	3.20381	0.000336437	0.3469	Up			12.68_771.5757n	PE(21:0/17:2(9Z,12Z))	3.22486	0.664299	-0.590096	Down	pos	0.000196707
FOS	4045.52	6434.26	1656.78	0.257495	-1.95738	0.0122037	0.999947	Down			5.56_281.0048m/z	Photinus Luciferin	3.13209	0.892513	-0.164055	Down	pos	0.0278253
FOSB	2163.4	3943.1	383.695	0.0973087	-3.36129	0.00433181	0.769763	Down			12.29_818.5650m/z	PE(20:4(6E,8Z,11Z,14Z)-OH(5S)/22:2(13Z,16Z))	3.11578	0.327053	-1.6124	Down	pos	4.87483e-05
FRMD1	45.9759	66.1326	25.8191	0.39057	-1.35635	0.0193696	0.999947	Down			12.98_105.0424m/z	1-Methylimidazole	3.09044	0.840013	-0.251517	Down	pos	0.00222091
GNGT1	4.89513	7.29308	2.49719	0.342128	-1.54739	0.0432651	0.999947	Down			10.54_627.5347m/z	Dg(18:0/20:4(5z,8z,11z,14z)/0:0)[Iso2]	2.50134	1.48837	0.573732	Up	pos	1.84291e-05
GPR143	6.90873	1.47145	12.346	8.37014	3.06525	0.0323503	0.999947	Up			13.35_882.4896m/z	PGP(16:0/20:4(6E,8Z,11Z,14Z)+=O(5))	2.49708	2.46014	1.29874	Up	pos	3.57828e-07
GPR83	9.87346	19.0849	0.661976	0.034713	-4.84838	0.0305397	0.999947	Down			12.82_329.2486m/z	Dpa	2.42958	1.55919	0.640798	Up	neg	0.030752
GRAMD2A	10.9403	14.6077	7.27296	0.499121	-1.00254	0.0312959	0.999947	Down			10.64_810.5301m/z	PC(15:0/20:5(5Z,8Z,11Z,14Z,17Z))	2.28036	0.841986	-0.248131	Down	neg	0.00210618
GTSF1	96.4796	138.461	54.4987	0.393542	-1.34541	0.0125188	0.999947	Down			13.11_360.2263n	10s,17s-Dihdohe	2.25871	2.88479	1.52847	Up	pos	1.14746e-06
GYPA	308.23	427.852	188.607	0.440799	-1.18181	0.0498751	0.999947	Down			10.50_656.3185m/z	Okooa-Ps	2.25708	1.60199	0.679862	Up	neg	0.0113353
HBE1	65.181	99.7363	30.6257	0.306991	-1.70373	0.00588639	0.824385	Down			12.42_1047.7340m/z	GM4(d18:1/20:0)	2.2146	3.26772	1.70829	Up	pos	4.44397e-05
HBZ	13.3747	21.5603	5.18915	0.240503	-2.05587	0.0319851	0.999947	Down			12.01_568.3619m/z	PC(18:0/0:0)	2.20778	1.31394	0.393903	Up	neg	0.00237133
HOXA6	4.80179	7.27743	2.32616	0.319484	-1.64618	0.0275641	0.999947	Down			3.79_202.0443m/z	2,4-Dinitrophenol	2.19994	0.87054	-0.200017	Down	pos	0.00878943
IL1RAPL2	48.1902	31.5396	64.8407	2.05513	1.03923	0.00446738	0.77151	Up			13.45_332.2715n	Adrenic Acid	2.18107	1.34961	0.43254	Up	neg	0.0132863
ITIH1	29.9205	14.2521	45.5888	3.19693	1.67669	0.0494332	0.999947	Up			13.03_825.4814m/z	SM(d16:2(4E,8Z)/6 keto-PGF1alpha)	2.17775	8.17293	3.03085	Up	pos	1.45448e-06
KCNJ5	2.31348	0.653164	3.97379	6.04126	2.59485	0.0364906	0.999947	Up			1.10_99.0805m/z	Cyclohexanone	2.15233	0.895997	-0.158434	Down	pos	0.0110029
KLHL1	2.07907	3.82616	0.33198	0.0933699	-3.4209	0.0402671	0.999947	Down			12.94_770.5658m/z	PC(18:1(12Z)-O(9S,10R)/17:0)	2.0958	0.555561	-0.847982	Down	pos	9.02222e-07
KLHL40	9.79881	5.30725	14.2904	2.69364	1.42955	0.0166571	0.999947	Up			13.59_172.1153m/z	2,5-Dihydro-4,5-Dimethyl-2-(2-Methylpropyl)Thiazole	2.06586	1.87038	0.90333	Up	pos	1.11371e-05
KRT18	14.5393	23.6167	5.46183	0.231363	-2.11177	0.0213504	0.999947	Down			10.63_818.5648m/z	SM(d17:2(4E,8Z)/6 keto-PGF1alpha)	2.0622	0.0630292	-3.98784	Down	pos	0.000114679
LENEP	4.3105	0.493309	8.12769	16.3731	4.03325	0.0104685	0.979081	Up			12.53_343.2856m/z	Medica 16	2.02992	1.71735	0.780181	Up	pos	0.0279097
LOC100127131	1749.82	1081.86	2417.79	2.23485	1.16018	0.0177447	0.999947	Up			1.41_176.0377m/z	Benzenesulfonic Acid	2.00924	0.743791	-0.42703	Down	pos	0.019549
LOC100152209	75.4631	14.9057	136.021	9.12444	3.18974	0.00146224	0.522361	Up			13.00_729.5905m/z	SM(d18:1/18:1(11Z))	1.98656	3.36269	1.74962	Up	pos	0.00563153
LOC100157987	21.9981	10.683	33.3131	3.1148	1.63914	0.00756757	0.882817	Up			13.46_210.1619n	9-Tridecynoic Acid	1.98513	1.18504	0.244938	Up	pos	0.00308768
LOC100519521	9.20547	4.48088	13.9301	3.11136	1.63754	0.0136323	0.999947	Up			12.67_371.2202m/z	Digoxigenin	1.97798	1.22398	0.291579	Up	neg	0.0130128
LOC100519871	4.9486	7.2457	2.65149	0.365845	-1.4507	0.0386504	0.999947	Down			12.31_746.5685m/z	PE(18:0/18:1(11Z))	1.90753	0.686887	-0.541856	Down	pos	0.0181851
LOC100520273	32.6138	21.3957	43.8319	2.04853	1.03459	0.0466948	0.999947	Up			12.40_636.3495m/z	Allodesmosine	1.90292	1.3024	0.381172	Up	neg	0.00606285
LOC100520308	54.0308	75.6167	32.4448	0.429317	-1.21988	0.00912818	0.943068	Down			13.76_293.1793m/z	Sodium Tetradecyl Sulfate	1.80214	0.877735	-0.188142	Down	neg	0.0311206
LOC100520753	146.782	45.8247	247.739	5.40646	2.43468	3.50891e-05	0.0890762	Up			13.08_329.2486m/z	4,8,12,15,19-Docosapentaenoic Acid	1.80061	1.62828	0.703345	Up	neg	0.00418811
LOC100521647	9.79249	14.2912	5.29374	0.371008	-1.43048	0.0281074	0.999947	Down			11.19_465.3233n	PE(P-18:0/0:0)	1.78971	1.58198	0.66173	Up	pos	0.0412169
LOC100521937	7.62329	10.5981	4.64844	0.438687	-1.18874	0.027553	0.999947	Down			12.79_549.3794n	PC(20:1(9Z)/0:0)	1.78453	1.76531	0.819924	Up	pos	0.0124926
LOC100523337	43.3434	14.7256	71.9612	4.88562	2.28854	1.13803e-06	0.0101114	Up			13.65_340.2845m/z	Sarcophytrol J	1.7839	3.42804	1.77738	Up	pos	0.0371401
LOC100525248	15.1226	21.1386	9.10674	0.431293	-1.21326	0.0449737	0.999947	Down			0.73_356.9994m/z	Thiol-Maleimide	1.78197	0.537309	-0.896175	Down	neg	0.0234966
LOC100621492	15.8081	24.0799	7.53617	0.312577	-1.67772	0.0458299	0.999947	Down			14.22_358.2772m/z	N-Arachidonoyl Alanine	1.75045	1.57787	0.657982	Up	pos	0.0181906
LOC100626206	18.5571	9.26483	27.8495	3.00676	1.58821	0.0231343	0.999947	Up			13.44_366.3729m/z	Behenoyl-Ea	1.74727	1.2203	0.28724	Up	pos	0.00624964
LOC100739101	11.7606	7.44384	16.0774	2.15977	1.11088	0.0383322	0.999947	Up			11.94_523.2456m/z	PA(2:0/22:6(5Z,7Z,10Z,13Z,16Z,19Z)-OH(4))	1.71234	1.96776	0.976551	Up	pos	0.000174932
LOC102159203	19.1202	25.9674	12.2731	0.472748	-1.08086	0.0065416	0.864206	Down			0.76_283.0189m/z	Beta-D-Fructopyranose 1-Phosphate	1.70221	0.492644	-1.02138	Down	pos	0.0142383
LOC102159626	12.2786	18.8685	5.68877	0.300669	-1.73375	0.00146978	0.522361	Down			14.68_310.2874n	17z-Octadecenoic Acid	1.68221	1.41761	0.503457	Up	neg	0.018278
LOC102159855	14.6827	9.63497	19.7303	2.05035	1.03587	0.0246678	0.999947	Up			14.57_284.2716n	Stearic Acid	1.67356	1.13312	0.180303	Up	neg	0.0370384
LOC102161653	4.54278	1.98756	7.098	3.57538	1.8381	0.0235717	0.999947	Up			0.73_298.9929m/z	Beta-D-Fructose 6-Phosphate	1.66049	0.47612	-1.0706	Down	pos	0.0246559
LOC102162379	1.50941	0.165635	2.85318	11.1676	3.48124	0.0272862	0.999947	Up			10.88_1035.6631m/z	GM4(d18:1/16:0)	1.61664	1.49935	0.584339	Up	neg	0.0340658
LOC102162420	184.205	59.1842	309.226	5.22501	2.38543	0.00568767	0.824385	Up			12.67_629.4550m/z	(2s,5s,6r)-2,6-Cyclolycopene-1-Methoxy-5-Ol	1.61535	1.37251	0.456817	Up	neg	0.0114429
LOC102162436	11.23	6.10461	16.3553	2.67813	1.42123	0.0269291	0.999947	Up			13.09_353.3291n	Anandamide (20:1, n-9)	1.61531	2.39351	1.25913	Up	pos	3.89452e-06
LOC102162566	2.15398	3.81407	0.493887	0.130615	-2.93661	0.0191713	0.999947	Down			10.24_538.3152m/z	PC(16:1(9Z)/0:0)	1.60016	1.49099	0.576267	Up	neg	0.0346001
LOC102163571	161.47	77.575	245.366	3.16306	1.66132	3.32163e-07	0.00590254	Up			12.83_404.2561n	3alpha-Hydroxy-7,12-Dioxo-5beta-Cholan-24-Oic Acid	1.59997	2.43998	1.28687	Up	pos	4.3626e-06
LOC102164681	12.2721	16.7242	7.81999	0.467356	-1.09741	0.0498099	0.999947	Down			11.02_887.5633m/z	PI(18:0/18:1(9Z))	1.5653	2.20919	1.14352	Up	pos	8.00516e-06
LOC102166121	10.5414	6.96289	14.1199	2.02843	1.02036	0.0488356	0.999947	Up			8.03_83.0604m/z	4-Methylimidazole	1.51057	0.807561	-0.308358	Down	pos	0.000405954
LOC102166243	8.68526	4.77992	12.5906	2.63042	1.39529	0.0137596	0.999947	Up			1.12_362.0508m/z	[(2r,5r)-5-(2-Amino-6-Oxo-1h-Purin-9-Yl)-3,4-Dihydroxyoxolan-2-Yl]Methyl Dihydrogen Phosphate	1.49394	0.622453	-0.683963	Down	neg	0.0496206
LOC102166504	4.51405	1.32017	7.70793	5.82162	2.54142	0.00774071	0.88366	Up			0.75_221.1860m/z	Tridecanal	1.49349	0.652105	-0.616825	Down	pos	0.0351459
LOC102167273	8.26663	4.79987	11.7334	2.4459	1.29037	0.0479264	0.999947	Up			12.40_640.2923m/z	S-(9-Deoxy-Delta9,12-Pgd2)-Glutathione	1.46146	1.30935	0.388856	Up	neg	0.00965962
LOC102167861	16.7981	9.56061	24.0355	2.51144	1.32852	0.00738849	0.882817	Up			10.46_605.1422m/z	Calcein	1.45907	0.86595	-0.207644	Down	pos	0.00654009
LOC102167870	431.723	265.687	597.759	2.24981	1.1698	0.00741938	0.882817	Up			13.63_508.3762m/z	PC(P-18:0/0:0)	1.4208	2.21021	1.14418	Up	pos	0.0026637
LOC102168126	16.2298	7.27643	25.1831	3.46049	1.79098	0.0109296	0.991116	Up			13.44_226.1567n	Methyl Dihydrojasmonate	1.3733	1.28051	0.356717	Up	pos	0.000284979
LOC106504658	8.62205	3.63022	13.6139	3.74275	1.9041	0.0208286	0.999947	Up			12.92_790.5961m/z	PE(O-18:0/19:1(9Z))	1.37295	28.6671	4.84132	Up	neg	7.05601e-10
LOC106505126	4.14092	1.32918	6.95265	5.24412	2.3907	0.00362668	0.738443	Up			15.14_395.3633m/z	(3beta,4alpha,5alpha,23e)-4-Methylergosta-7,23-Dien-3-Ol	1.35624	1.20805	0.272677	Up	pos	0.00248918
LOC106505333	2.08014	0.496435	3.66385	7.35917	2.87954	0.0253382	0.999947	Up			12.03_532.3020m/z	Pov-Pe	1.32739	1.4082	0.493849	Up	neg	0.0199692
LOC106505423	3.57007	5.81412	1.32603	0.228365	-2.13059	0.0435	0.999947	Down			13.41_334.3103m/z	Anandamide (20:2, n-6)	1.30801	1.49504	0.580186	Up	pos	0.000174682
LOC106505587	2.98284	0.826392	5.13929	6.2129	2.63527	0.00780724	0.88366	Up			14.55_466.1108m/z	Lucuminoside	1.29015	0.898688	-0.154108	Down	pos	0.00039377
LOC106505711	3.31074	1.48402	5.13747	3.45571	1.78898	0.0366965	0.999947	Up			12.87_859.5993m/z	PE(22:4(7Z,10Z,13Z,16Z)/22:5(4Z,7Z,10Z,13Z,16Z))	1.28145	1.80861	0.854884	Up	pos	2.77454e-05
LOC106505814	35.6693	19.5514	51.7872	2.64943	1.40568	0.0075131	0.882817	Up			2.22_242.0903n	Thymidine	1.26886	1.42745	0.513437	Up	neg	0.00124838
LOC106505915	2.60091	0.165635	5.03619	19.7295	4.30228	0.0306134	0.999947	Up			12.64_356.2615m/z	Docosahexaenoic Acid-D5	1.25002	1.94109	0.956864	Up	pos	0.031481
LOC106506047	9.2717	4.77972	13.7637	2.87569	1.52391	0.01658	0.999947	Up			8.09_230.2479m/z	5e-Tetradecen-1-Ol	1.23479	0.681979	-0.5522	Down	pos	0.0249359
LOC106506202	16.5883	7.30991	25.8667	3.53725	1.82263	0.0218753	0.999947	Up			13.45_431.1893m/z	3,12-Diketo-4,6-Petromyzonene-24-Sulfate	1.22384	1.79747	0.84597	Up	neg	0.0374939
LOC106506393	9.59616	5.27618	13.9161	2.63474	1.39766	0.0200223	0.999947	Up			13.78_392.1988n	Abyssinone Vi	1.21973	1.34069	0.422976	Up	pos	0.00104154
LOC106506420	205.819	350.47	61.1679	0.174559	-2.51822	0.0201731	0.999947	Down			14.04_265.1478m/z	6,7-Dihydro-4-(Hydroxymethyl)-2-(P-Hydroxyphenethyl)-7-Methyl-5h-2-Pyrindinium	1.21138	0.918752	-0.122252	Down	neg	0.00979344
LOC106506830	4.50104	1.8267	7.17538	3.92955	1.97437	0.01532	0.999947	Up			0.73_408.0900m/z	(S)-2,3-Dihydro-3,5-Dihydroxy-2-Oxo-3-Indoleacetic Acid 5-Glucoside	1.18367	0.489071	-1.03188	Down	pos	0.0177265
LOC106507519	44.2781	28.1148	60.4415	2.15059	1.10473	0.0442004	0.999947	Up			14.00_297.1530m/z	Auraptene	1.1781	0.922573	-0.116266	Down	neg	0.00977552
LOC106507884	21.2818	14.088	28.4756	2.02064	1.01481	0.00417572	0.757169	Up			13.30_876.5056m/z	PS(18:2(9Z,12Z)/22:6(4Z,7Z,10Z,13Z,16Z,19Z))	1.16974	0.907087	-0.140688	Down	neg	0.00654202
LOC106508193	13.9289	18.7435	9.11424	0.486704	-1.03888	0.0377942	0.999947	Down			0.73_229.0113m/z	D-Ribose 5-Phosphate	1.14099	0.805035	-0.312877	Down	neg	0.022109
LOC106508271	3.14321	4.96209	1.32433	0.267287	-1.90354	0.0339351	0.999947	Down			4.90_171.1261n	Gabapentin	1.13243	0.880294	-0.183942	Down	pos	0.0207191
LOC106508543	7.97625	11.4291	4.52344	0.394577	-1.34162	0.031764	0.999947	Down			10.57_420.2496m/z	Phytosphingosine-1-P	1.12148	0.0585898	-4.09321	Down	pos	3.35656e-08
LOC106508763	3.24637	1.32902	5.16372	3.88892	1.95937	0.0361616	0.999947	Up			1.14_333.0940m/z	(S)-A-Amino-2,5-Dihydro-5-Oxo-4-Isoxazolepropanoic Acid N2-Glucoside	1.11202	1.26463	0.338714	Up	neg	0.0335573
LOC106508800	17.4531	23.427	11.4791	0.490013	-1.02911	0.0336589	0.999947	Down			10.50_634.3091m/z	PC(2:0/18:1(12Z)-2OH(9,10))	1.11092	1.70217	0.767379	Up	pos	0.00506832
LOC106509005	16.3414	27.3905	5.29237	0.193355	-2.37067	0.0117742	0.999947	Down			12.07_301.2173m/z	Epa	1.08936	1.53217	0.615572	Up	neg	0.0189573
LOC106509286	32.6446	44.8841	20.4052	0.454809	-1.13667	0.000179198	0.23904	Down			13.42_455.2765m/z	Ascr#30	1.08398	4.26129	2.09129	Up	pos	2.03723e-06
LOC106509660	2.23215	3.63283	0.831465	0.2285	-2.12974	0.030184	0.999947	Down			12.42_646.2775m/z	PC(2:0/5-iso PGF2VI)	1.06339	2.02975	1.0213	Up	pos	1.56224e-06
LOC106509953	18.2533	30.4431	6.06341	0.19882	-2.33046	0.0091073	0.943068	Down			13.76_502.2927m/z	LysoPA(22:5(4Z,7Z,10Z,13Z,16Z)/0:0)	1.03863	5.17267	2.37091	Up	pos	0.000151124
LOC110255854	4.72747	2.64283	6.81211	2.57372	1.36386	0.0366883	0.999947	Up			13.63_435.3080m/z	4-Hydroxytetradecanedioylcarnitine	1.03077	2.6405	1.40081	Up	pos	3.2493e-06
LOC110255950	15.2187	9.29738	21.14	2.2743	1.18542	0.0440558	0.999947	Up			2.24_301.1412m/z	Glyceryl 5-Hydroxydecanoate	1.02307	0.904646	-0.144575	Down	pos	0.0200801
LOC110255997	3.23853	1.32747	5.14959	3.88268	1.95705	0.0377436	0.999947	Up
LOC110256053	104.803	144.049	65.556	0.454917	-1.13633	0.0329746	0.999947	Down
LOC110256105	3.64497	1.66603	5.62391	3.38925	1.76097	0.0296593	0.999947	Up
LOC110256424	125.558	171.57	79.5455	0.463494	-1.10938	0.000663737	0.3469	Down
LOC110256531	11.1659	6.12963	16.2022	2.64546	1.40352	0.00961079	0.956541	Up
LOC110256708	11.6957	6.11101	17.2805	2.82494	1.49822	0.00595606	0.824385	Up
LOC110257033	8.70122	15.267	2.13547	0.14008	-2.83567	0.0475755	0.999947	Down
LOC110257052	4.80067	2.48105	7.1203	2.8701	1.5211	0.0373256	0.999947	Up
LOC110257267	1.74677	3.16338	0.330153	0.112979	-3.14588	0.0301476	0.999947	Down
LOC110257282	1.74309	2.98401	0.50218	0.167227	-2.58012	0.0416351	0.999947	Down
LOC110257370	17.5539	26.2872	8.82069	0.335532	-1.57548	0.00551965	0.824385	Down
LOC110257371	2.42134	4.67807	0.164614	0.0547342	-4.19141	0.0101292	0.96772	Down
LOC110257943	7.38898	14.4486	0.329318	0.0247191	-5.33823	0.000171937	0.23904	Down
LOC110259328	24.1723	12.2743	36.0703	2.93923	1.55544	0.00654776	0.864206	Up
LOC110259854	3.40785	1.16742	5.64827	4.85528	2.27956	0.0167538	0.999947	Up
LOC110259926	3.15859	1.1465	5.17068	4.47652	2.16238	0.0161536	0.999947	Up
LOC110259986	6.9295	0.663851	13.1951	19.8846	4.31358	0.0155073	0.999947	Up
LOC110260048	58.1995	38.5202	77.8787	2.02237	1.01604	0.0285717	0.999947	Up
LOC110260223	81.3195	110.867	51.7719	0.466959	-1.09863	0.000201779	0.23904	Down
LOC110260335	3.47688	1.16266	5.7911	4.99088	2.3193	0.0179149	0.999947	Up
LOC110260339	4.29958	7.27555	1.32362	0.182189	-2.45649	0.0170034	0.999947	Down
LOC110260431	1.48979	0	2.97957	16.3041	4.02717	0.0150689	0.999947	Up
LOC110260712	14.6466	9.6184	19.6749	2.04492	1.03204	0.0278744	0.999947	Up
LOC110261090	2.0723	3.48241	0.662178	0.190561	-2.39168	0.0474359	0.999947	Down
LOC110261410	6.13011	9.09153	3.16868	0.347744	-1.5239	0.0184342	0.999947	Down
LOC110261514	14.726	9.09865	20.3533	2.2344	1.15989	0.0133403	0.999947	Up
LOC110261569	13.7565	7.33633	20.1767	2.75348	1.46126	0.0158588	0.999947	Up
LOC110261623	76.4129	109.042	43.7832	0.401752	-1.31562	0.00256581	0.651348	Down
LOC110261725	10.3032	14.9338	5.67267	0.379205	-1.39895	0.00224097	0.624116	Down
LOC110261764	9.16432	3.82025	14.5084	3.79916	1.92568	0.0210265	0.999947	Up
LOC110262038	21.1271	28.43	13.8243	0.48618	-1.04044	0.0350681	0.999947	Down
LOC110262116	2.42778	0.333889	4.52168	12.6905	3.66567	0.0252274	0.999947	Up
LOC110262202	2.61547	4.73891	0.492027	0.104776	-3.25462	0.0413796	0.999947	Down
LRFN2	15.7727	9.89124	21.6541	2.18454	1.12733	0.00911763	0.943068	Up
LRIT3	6.88772	11.125	2.65048	0.238652	-2.06702	0.00261449	0.654358	Down
MAP7	343.3	197.893	488.707	2.46978	1.30438	0.0130308	0.999947	Up
MARCH11	1.40994	0.331035	2.48885	6.99142	2.80558	0.0286503	0.999947	Up
MCMDC2	4.79634	2.4837	7.10898	2.86462	1.51835	0.0460206	0.999947	Up
MEI1	28.8909	38.5442	19.2376	0.499233	-1.00221	0.00413963	0.757169	Down
MPP4	43.7512	21.0804	66.422	3.15146	1.65602	0.000757508	0.384598	Up
MROH2B	4.71697	6.93699	2.49695	0.359326	-1.47663	0.0343481	0.999947	Down
MYBPC3	42.9836	22.2437	63.7235	2.86557	1.51882	0.0175008	0.999947	Up
NRN1L	6.04207	9.59819	2.48595	0.259275	-1.94744	0.00189581	0.596079	Down
NXPH3	14.1053	8.45011	19.7604	2.33891	1.22584	0.00334148	0.733063	Up
OLAH	10.8853	5.96856	15.802	2.64771	1.40475	0.0184056	0.999947	Up
OSM	35.913	49.6143	22.2117	0.447947	-1.1586	0.0424405	0.999947	Down
OTC	5.47325	0.990215	9.95629	10.0357	3.32706	0.0395678	0.999947	Up
PHOSPHO1	49.0116	71.6113	26.412	0.368616	-1.43981	0.0400349	0.999947	Down
PIWIL4	12.9939	3.65446	22.3334	6.11675	2.61276	0.00211997	0.624116	Up
PON3	3.22235	0.663186	5.78151	8.70437	3.12174	0.0235836	0.999947	Up
PROK2	5.22945	8.27161	2.18729	0.262983	-1.92696	0.0176698	0.999947	Down
PRSS12	121.839	80.0003	163.678	2.04591	1.03274	0.0201716	0.999947	Up
RBP2	2.88309	4.61569	1.15048	0.250416	-1.9976	0.0345245	0.999947	Down
RIPPLY3	4.75576	8.51471	0.996802	0.117126	-3.09386	0.0114858	0.999947	Down
SCNN1B	3.32934	5.49913	1.15956	0.21136	-2.24222	0.0256811	0.999947	Down
SFN	6.70898	4.14737	9.2706	2.23918	1.16297	0.0345651	0.999947	Up
SLA-5	185.512	89.8724	281.151	3.12818	1.64532	0.00859088	0.93347	Up
SLC12A1	17.9772	3.30802	32.6464	9.86966	3.303	0.00373707	0.738869	Up
SLC17A2	4.90294	2.1609	7.64497	3.54259	1.8248	0.0287139	0.999947	Up
SLC28A2	11.1831	17.0559	5.31019	0.311423	-1.68305	0.00985234	0.95998	Down
SLC6A20	14.9584	8.92818	20.9886	2.35118	1.23338	0.0394964	0.999947	Up
SNCA	42.3158	27.7215	56.91	2.05192	1.03698	0.0336937	0.999947	Up
SPDEF	1.56763	2.96324	0.172027	0.0862776	-3.53487	0.0164698	0.999947	Down
SPINK4	35.6657	55.7074	15.624	0.280357	-1.83466	0.0354255	0.999947	Down
SPOCK3	6.95276	0.493545	13.412	26.981	4.75387	0.000350955	0.3469	Up
SSTR2	14.8778	22.4326	7.32304	0.326409	-1.61525	0.0405705	0.999947	Down
STRA6	11.137	16.7989	5.47511	0.326229	-1.61604	0.00656944	0.864206	Down
STS	42.0708	57.433	26.7087	0.464736	-1.10552	0.00423485	0.760134	Down
TDO2	8.24435	2.65333	13.8354	5.20944	2.38113	0.0387497	0.999947	Up
TEKT1	3.16334	4.98763	1.33905	0.267621	-1.90174	0.0319003	0.999947	Down
TMEM81	5.96497	2.9577	8.97225	3.02412	1.59652	0.0285718	0.999947	Up
TMPRSS9	13.8639	7.28326	20.4446	2.80589	1.48846	0.000541135	0.3469	Up
TRAPPC3L	9.32111	4.6251	14.0171	3.03077	1.59969	0.0410665	0.999947	Up
TRPV5	9.47185	13.9785	4.9652	0.355832	-1.49073	0.0197978	0.999947	Down
TTR	54.6156	11.5952	97.6359	8.41937	3.07371	0.0309376	0.999947	Up
UMODL1	44.0441	59.8249	28.2632	0.472322	-1.08216	6.23087e-06	0.0348885	Down
USH1G	1.4118	2.49614	0.327458	0.143198	-2.80392	0.0482095	0.999947	Down
XDH	86.3739	46.2411	126.507	2.73598	1.45206	0.0485248	0.999947	Up
ZC3HAV1L	49.0997	28.8131	69.3864	2.408	1.26784	0.0320962	0.999947	Up

## Sheet: qPCR
Gene	Log2FoldChange
	qPCR						RNA-seq
CD209	2.03583	1.89854	1.56256	1.82021	2.81968	0.845093	1.56216
KCNJ5	1.36761	1.89166	1.75748	1.50808	1.26785	1.66654	2.59485
SFN	0.969876	1.42639	0.968576	1.15404	1.04026	1.48578	1.16297
FRMD1	-1.41378	-1.65294	-1.43883	-1.06118	-2.17308	-1.14267	-1.35635
ENPEP	-2.72388	-2.53616	-1.87938	-1.9789	-3.25762	-1.28611	-1.07696
GPR83	-3.23101	-2.04378	-2.80735	-1.5246	-1.88474	-1.2556	-4.84838

## Sheet: ELISA
Name	Group	OD-value	Concentration		Name	Group	OD-value	Concentration		Name	Group	OD-value	Concentration
IL-6	CON	0.274	542.807		TNF-α	CON	0.362	586.723		IgA	CON	0.297	380.903
		0.286	570.274				0.378	615.459				0.287	365.975
		0.287	572.563				0.37	601.091				0.291	371.947
		0.272	538.229				0.345	556.191				0.295	377.918
		0.277	549.674				0.375	610.071				0.296	379.411
		0.29	579.43				0.366	593.907				0.313	404.788
		Mean	558.829				Mean	593.907				Mean	380.157
		SD	17.3717				SD	21.2204				SD	13.2766
	LFF	0.371	764.833			LFF	0.413	678.32			LFF	0.367	485.399
		0.379	783.144				0.401	656.768				0.371	491.37
		0.369	760.255				0.421	692.688				0.364	480.92
		0.364	748.81				0.412	676.524				0.372	492.863
		0.375	773.988				0.424	698.076				0.371	491.37
		0.376	776.277				0.407	667.544				0.356	468.978
		Mean	767.885				Mean	678.32				Mean	485.15
		SD	12.425				SD	15.3662				SD	9.12517
Name	Group	OD-value	Concentration		Name	Group	OD-value	Concentration
IFN-γ	CON	0.297	1604.45		C3	CON	0.269	100.704			IL-6	767.88±12.43
		0.31	1693.32				0.276	104.072			TNF-α	678.32±15.37
		0.312	1706.99				0.263	97.818			IgA	485.15±9.13
		0.301	1631.79				0.282	106.958			IFN-γ	1966.76±72.22
		0.299	1618.12				0.256	94.4505			C3	145.92±3.69
		0.304	1652.3				0.262	97.3369
		Mean	1651.16				Mean	100.223
		SD	41.3383				SD	4.64421
	LFF	0.352	1980.43			LFF	0.362	145.443
		0.35	1966.76				0.358	143.519
		0.352	1980.43				0.361	144.962
		0.367	2082.98				0.377	152.659
		0.344	1925.75				0.355	142.076
		0.335	1864.22				0.365	146.887
		Mean	1966.76				Mean	145.924
		SD	72.2174				SD	3.68886

## Sheet: GO
GO enrichment analysis of differential genes
id	Term	Category	ListHits	ListTotal	PopHits	PopTotal	p-value	q-value	Enrichment_score	geneID
GO:0090502	RNA phosphodiester bond hydrolysis, endonucleolytic	biological_process	2	101	6	15702	0.000604251	0.0885815	51.8218	LOC110256053;PIWIL4
GO:0031838	haptoglobin-hemoglobin complex	cellular_component	2	101	7	15702	0.000842402	0.0885815	44.4187	HBE1;HBZ
GO:0000276	mitochondrial proton-transporting ATP synthase complex, coupling factor F(o)	cellular_component	2	101	8	15702	0.00111849	0.0885815	38.8663	ATP8;LOC100519871
GO:0043177	organic acid binding	molecular_function	2	101	8	15702	0.00111849	0.0885815	38.8663	HBE1;HBZ
GO:0005833	hemoglobin complex	cellular_component	2	101	9	15702	0.00143203	0.0885815	34.5479	HBE1;HBZ
GO:0016918	retinal binding	molecular_function	2	101	9	15702	0.00143203	0.0885815	34.5479	RBP2;STRA6
GO:0098869	cellular oxidant detoxification	biological_process	2	101	9	15702	0.00143203	0.0885815	34.5479	HBE1;HBZ
GO:0019841	retinol binding	molecular_function	2	101	10	15702	0.00178254	0.0964801	31.0931	RBP2;STRA6
GO:0005344	oxygen carrier activity	molecular_function	2	101	11	15702	0.00216954	0.104379	28.2664	HBE1;HBZ
GO:0007283	spermatogenesis	biological_process	7	101	290	15702	0.00267353	0.115764	3.75261	GTSF1;LOC100519521;LOC110256708;MCMDC2;MROH2B;PIWIL4;PROK2
GO:0005753	mitochondrial proton-transporting ATP synthase complex	cellular_component	2	101	15	15702	0.00407299	0.143366	20.7287	ATP8;LOC100519871
GO:0030595	leukocyte chemotaxis	biological_process	2	101	15	15702	0.00407299	0.143366	20.7287	CXCL2;CXCL8
GO:0015986	ATP synthesis coupled proton transport	biological_process	2	101	16	15702	0.0046354	0.143366	19.4332	ATP8;LOC100519871
GO:0042744	hydrogen peroxide catabolic process	biological_process	2	101	16	15702	0.0046354	0.143366	19.4332	HBE1;HBZ
GO:0020037	heme binding	molecular_function	4	101	117	15702	0.00686453	0.195328	5.31505	HBE1;HBZ;LOC100739101;TDO2
GO:0019825	oxygen binding	molecular_function	2	101	20	15702	0.00721766	0.195328	15.5465	HBE1;HBZ
GO:0006955	immune response	biological_process	5	101	192	15702	0.00798067	0.203272	4.04858	CXCL2;CXCL8;LOC100521647;OSM;SLA-5
GO:0008009	chemokine activity	molecular_function	2	101	25	15702	0.0111611	0.254755	12.4372	CXCL2;CXCL8
GO:0007218	neuropeptide signaling pathway	biological_process	3	101	72	15702	0.0111786	0.254755	6.47772	NXPH3;PROK2;SSTR2
GO:0035725	sodium ion transmembrane transport	biological_process	2	101	26	15702	0.0120409	0.256157	11.9589	SCNN1B;SLC12A1
GO:0030155	regulation of cell adhesion	biological_process	2	101	27	15702	0.0129501	0.256157	11.516	CXCL8;LOC110257943
GO:0001917	photoreceptor inner segment	cellular_component	2	101	28	15702	0.0138884	0.256157	11.1047	GNGT1;USH1G
GO:0070098	chemokine-mediated signaling pathway	biological_process	2	101	29	15702	0.0148552	0.256157	10.7217	CXCL2;CXCL8
GO:0005623	cell	cellular_component	2	101	32	15702	0.0179234	0.256157	9.71658	MEI1;PROK2
GO:0036126	sperm flagellum	cellular_component	2	101	32	15702	0.0179234	0.256157	9.71658	MROH2B;TEKT1
GO:0016021	integral component of membrane	cellular_component	29	101	3126	15702	0.0212166	0.256157	1.44226	ATP8;B4GALNT4;BDKRB2;C13H7orf73;CADM2;CD209;CTXN3;ENPEP;FAM209B;GPR83;GRAMD2A;GYPA;IL1RAPL2;LOC100519521;LOC100519871;LOC100520753;LOC100521647;LOC102162420;LOC102167861;LOC106508543;LOC110261410;LOC110262116;LRIT3;MARCH11;SLA-5;SLC12A1;SLC17A2;TMEM81;UMODL1
GO:0010107	potassium ion import	biological_process	2	101	35	15702	0.021235	0.256157	8.88373	KCNJ5;SLC12A1
GO:0061844	antimicrobial humoral immune response mediated by antimicrobial peptide	biological_process	2	101	35	15702	0.021235	0.256157	8.88373	CXCL2;CXCL8
GO:0030593	neutrophil chemotaxis	biological_process	2	101	40	15702	0.0272671	0.256157	7.77327	CXCL2;CXCL8
GO:0003964	RNA-directed DNA polymerase activity	molecular_function	2	101	41	15702	0.0285471	0.256157	7.58368	LOC106504658;LOC106506202
GO:0051291	protein heterooligomerization	biological_process	2	101	41	15702	0.0285471	0.256157	7.58368	HBE1;HBZ
GO:0006691	leukotriene metabolic process	biological_process	1	101	5	15702	0.0317544	0.256157	31.0931	LOC100739101
GO:0015081	sodium ion transmembrane transporter activity	molecular_function	1	101	5	15702	0.0317544	0.256157	31.0931	SLC12A1
GO:0045141	meiotic telomere clustering	biological_process	1	101	5	15702	0.0317544	0.256157	31.0931	MEI1
GO:0045606	positive regulation of epidermal cell differentiation	biological_process	1	101	5	15702	0.0317544	0.256157	31.0931	SFN
GO:0050953	sensory perception of light stimulus	biological_process	1	101	5	15702	0.0317544	0.256157	31.0931	USH1G
GO:0051792	medium-chain fatty acid biosynthetic process	biological_process	1	101	5	15702	0.0317544	0.256157	31.0931	OLAH
GO:0060576	intestinal epithelial cell development	biological_process	1	101	5	15702	0.0317544	0.256157	31.0931	SPDEF
GO:0061817	endoplasmic reticulum-plasma membrane tethering	biological_process	1	101	5	15702	0.0317544	0.256157	31.0931	GRAMD2A
GO:0004691	cAMP-dependent protein kinase activity	molecular_function	1	101	6	15702	0.0379844	0.256157	25.9109	LOC110257943
GO:0004983	neuropeptide Y receptor activity	molecular_function	1	101	6	15702	0.0379844	0.256157	25.9109	GPR83
GO:0007195	adenylate cyclase-inhibiting dopamine receptor signaling pathway	biological_process	1	101	6	15702	0.0379844	0.256157	25.9109	DRD2
GO:0015136	sialic acid transmembrane transporter activity	molecular_function	1	101	6	15702	0.0379844	0.256157	25.9109	SLC17A2
GO:0031227	intrinsic component of endoplasmic reticulum membrane	cellular_component	1	101	6	15702	0.0379844	0.256157	25.9109	GRAMD2A
GO:0034706	sodium channel complex	cellular_component	1	101	6	15702	0.0379844	0.256157	25.9109	SCNN1B
GO:0035240	dopamine binding	molecular_function	1	101	6	15702	0.0379844	0.256157	25.9109	DRD1
GO:0044232	organelle membrane contact site	cellular_component	1	101	6	15702	0.0379844	0.256157	25.9109	GRAMD2A
GO:0070324	thyroid hormone binding	molecular_function	1	101	6	15702	0.0379844	0.256157	25.9109	TTR
GO:0098703	calcium ion import across plasma membrane	biological_process	1	101	6	15702	0.0379844	0.256157	25.9109	TRPV5
GO:0004519	endonuclease activity	molecular_function	2	101	49	15702	0.0396119	0.256157	6.34552	LOC106504658;LOC106506202
GO:0000050	urea cycle	biological_process	1	101	7	15702	0.0441748	0.256157	22.2093	OTC
GO:0002003	angiotensin maturation	biological_process	1	101	7	15702	0.0441748	0.256157	22.2093	ENPEP
GO:0003846	2-acylglycerol O-acyltransferase activity	molecular_function	1	101	7	15702	0.0441748	0.256157	22.2093	LOC106508543
GO:0005858	axonemal dynein complex	cellular_component	1	101	7	15702	0.0441748	0.256157	22.2093	DNAH17
GO:0015193	L-proline transmembrane transporter activity	molecular_function	1	101	7	15702	0.0441748	0.256157	22.2093	SLC6A20
GO:0030212	hyaluronan metabolic process	biological_process	1	101	7	15702	0.0441748	0.256157	22.2093	ITIH1
GO:0036094	small molecule binding	molecular_function	1	101	7	15702	0.0441748	0.256157	22.2093	TTR
GO:0045263	proton-transporting ATP synthase complex, coupling factor F(o)	cellular_component	1	101	7	15702	0.0441748	0.256157	22.2093	LOC100519871
GO:0046703	natural killer cell lectin-like receptor binding	molecular_function	1	101	7	15702	0.0441748	0.256157	22.2093	LOC100521647
GO:0050891	multicellular organismal water homeostasis	biological_process	1	101	7	15702	0.0441748	0.256157	22.2093	SCNN1B
GO:0055078	sodium ion homeostasis	biological_process	1	101	7	15702	0.0441748	0.256157	22.2093	SCNN1B
GO:0060993	kidney morphogenesis	biological_process	1	101	7	15702	0.0441748	0.256157	22.2093	LOC110257943
GO:1990573	potassium ion import across plasma membrane	biological_process	1	101	7	15702	0.0441748	0.256157	22.2093	KCNJ5
GO:0015280	ligand-gated sodium channel activity	molecular_function	1	101	8	15702	0.0503257	0.256157	19.4332	SCNN1B
GO:0015467	G-protein activated inward rectifier potassium channel activity	molecular_function	1	101	8	15702	0.0503257	0.256157	19.4332	KCNJ5
GO:0015816	glycine transport	biological_process	1	101	8	15702	0.0503257	0.256157	19.4332	SLC6A20
GO:0031672	A band	cellular_component	1	101	8	15702	0.0503257	0.256157	19.4332	KLHL40
GO:0042271	susceptibility to natural killer cell mediated cytotoxicity	biological_process	1	101	8	15702	0.0503257	0.256157	19.4332	LOC100521647
GO:0042311	vasodilation	biological_process	1	101	8	15702	0.0503257	0.256157	19.4332	DRD1
GO:0045744	negative regulation of G protein-coupled receptor signaling pathway	biological_process	1	101	8	15702	0.0503257	0.256157	19.4332	CXCL8
GO:0050930	induction of positive chemotaxis	biological_process	1	101	8	15702	0.0503257	0.256157	19.4332	CXCL8
GO:0071243	cellular response to arsenic-containing substance	biological_process	1	101	8	15702	0.0503257	0.256157	19.4332	LOC100152209
GO:0051289	protein homotetramerization	biological_process	2	101	57	15702	0.0520212	0.256157	5.45492	TDO2;TRPV5
GO:0005102	signaling receptor binding	molecular_function	4	101	218	15702	0.0521335	0.256157	2.85258	A2M;MAP7;NXPH3;SLA-5
GO:0006954	inflammatory response	biological_process	4	101	222	15702	0.0550371	0.256157	2.80118	CXCL2;CXCL8;LOC100739101;PROK2
GO:0050896	response to stimulus	biological_process	2	101	59	15702	0.0553145	0.256157	5.27001	LRIT3;SCNN1B
GO:0002476	antigen processing and presentation of endogenous peptide antigen via MHC class Ib	biological_process	1	101	9	15702	0.0564374	0.256157	17.2739	SLA-5
GO:0003334	keratinocyte development	biological_process	1	101	9	15702	0.0564374	0.256157	17.2739	SFN
GO:0007191	adenylate cyclase-activating dopamine receptor signaling pathway	biological_process	1	101	9	15702	0.0564374	0.256157	17.2739	DRD1
GO:0010737	protein kinase A signaling	biological_process	1	101	9	15702	0.0564374	0.256157	17.2739	MROH2B
GO:0015379	potassium:chloride symporter activity	molecular_function	1	101	9	15702	0.0564374	0.256157	17.2739	SLC12A1
GO:0021680	cerebellar Purkinje cell layer development	biological_process	1	101	9	15702	0.0564374	0.256157	17.2739	KLHL1
GO:0030008	TRAPP complex	cellular_component	1	101	9	15702	0.0564374	0.256157	17.2739	TRAPPC3L
GO:0042119	neutrophil activation	biological_process	1	101	9	15702	0.0564374	0.256157	17.2739	CXCL8
GO:0055064	chloride ion homeostasis	biological_process	1	101	9	15702	0.0564374	0.256157	17.2739	SLC12A1
GO:0060037	pharyngeal system development	biological_process	1	101	9	15702	0.0564374	0.256157	17.2739	RIPPLY3
GO:0016324	apical plasma membrane	cellular_component	4	101	229	15702	0.0603258	0.256157	2.71555	SCNN1B;SLC12A1;SLC6A20;TRPV5
GO:0001913	T cell mediated cytotoxicity	biological_process	1	101	10	15702	0.0625101	0.256157	15.5465	LOC100521647
GO:0001935	endothelial cell proliferation	biological_process	1	101	10	15702	0.0625101	0.256157	15.5465	LOC110257943
GO:0010529	negative regulation of transposition	biological_process	1	101	10	15702	0.0625101	0.256157	15.5465	PIWIL4
GO:0010839	negative regulation of keratinocyte proliferation	biological_process	1	101	10	15702	0.0625101	0.256157	15.5465	SFN
GO:0031638	zymogen activation	biological_process	1	101	10	15702	0.0625101	0.256157	15.5465	PRSS12
GO:0035418	protein localization to synapse	biological_process	1	101	10	15702	0.0625101	0.256157	15.5465	MPP4
GO:0042462	eye photoreceptor cell development	biological_process	1	101	10	15702	0.0625101	0.256157	15.5465	GNGT1
GO:0043171	peptide catabolic process	biological_process	1	101	10	15702	0.0625101	0.256157	15.5465	ENPEP
GO:0045987	positive regulation of smooth muscle contraction	biological_process	1	101	10	15702	0.0625101	0.256157	15.5465	PROK2
GO:0046827	positive regulation of protein export from nucleus	biological_process	1	101	10	15702	0.0625101	0.256157	15.5465	SFN
GO:0060122	inner ear receptor cell stereocilium organization	biological_process	1	101	10	15702	0.0625101	0.256157	15.5465	USH1G
GO:0060294	cilium movement involved in cell motility	biological_process	1	101	10	15702	0.0625101	0.256157	15.5465	TEKT1
GO:0005887	integral component of plasma membrane	cellular_component	10	101	900	15702	0.0637372	0.256157	1.72739	DRD1;DRD2;SCNN1B;SLC17A2;SLC28A2;SLC6A20;SSTR2;STRA6;TMPRSS9;TRPV5
GO:0016740	transferase activity	molecular_function	2	101	66	15702	0.0673894	0.256157	4.71107	EGR2;MARCH11
GO:0001836	release of cytochrome c from mitochondria	biological_process	1	101	11	15702	0.0685442	0.256157	14.1332	SFN
GO:0006071	glycerol metabolic process	biological_process	1	101	11	15702	0.0685442	0.256157	14.1332	LOC106508543
GO:0008376	acetylgalactosaminyltransferase activity	molecular_function	1	101	11	15702	0.0685442	0.256157	14.1332	B4GALNT4
GO:0030099	myeloid cell differentiation	biological_process	1	101	11	15702	0.0685442	0.256157	14.1332	LOC110257943
GO:0030414	peptidase inhibitor activity	molecular_function	1	101	11	15702	0.0685442	0.256157	14.1332	UMODL1
GO:0042310	vasoconstriction	biological_process	1	101	11	15702	0.0685442	0.256157	14.1332	BDKRB2
GO:0042612	MHC class I protein complex	cellular_component	1	101	11	15702	0.0685442	0.256157	14.1332	SLA-5
GO:0043542	endothelial cell migration	biological_process	1	101	11	15702	0.0685442	0.256157	14.1332	LOC110257943
GO:0046933	proton-transporting ATP synthase activity, rotational mechanism	molecular_function	1	101	11	15702	0.0685442	0.256157	14.1332	LOC100519871
GO:0048566	embryonic digestive tract development	biological_process	1	101	11	15702	0.0685442	0.256157	14.1332	CXCL8
GO:0055075	potassium ion homeostasis	biological_process	1	101	11	15702	0.0685442	0.256157	14.1332	SLC12A1
GO:0070403	NAD+ binding	molecular_function	1	101	11	15702	0.0685442	0.256157	14.1332	LOC100520273
GO:0030424	axon	cellular_component	4	101	241	15702	0.069999	0.256157	2.58034	CADM2;MAP7;NRN1L;PRSS12
GO:0071222	cellular response to lipopolysaccharide	biological_process	2	101	69	15702	0.0728084	0.256157	4.50624	CXCL2;CXCL8
GO:0004935	adrenergic receptor activity	molecular_function	1	101	12	15702	0.0745398	0.256157	12.9554	DRD2
GO:0006646	phosphatidylethanolamine biosynthetic process	biological_process	1	101	12	15702	0.0745398	0.256157	12.9554	PHOSPHO1
GO:0006970	response to osmotic stress	biological_process	1	101	12	15702	0.0745398	0.256157	12.9554	MAP7
GO:0007141	male meiosis I	biological_process	1	101	12	15702	0.0745398	0.256157	12.9554	MEI1
GO:0008610	lipid biosynthetic process	biological_process	1	101	12	15702	0.0745398	0.256157	12.9554	OLAH
GO:0016597	amino acid binding	molecular_function	1	101	12	15702	0.0745398	0.256157	12.9554	OTC
GO:0031589	cell-substrate adhesion	biological_process	1	101	12	15702	0.0745398	0.256157	12.9554	LOC110257943
GO:0031674	I band	cellular_component	1	101	12	15702	0.0745398	0.256157	12.9554	KLHL40
GO:0043083	synaptic cleft	cellular_component	1	101	12	15702	0.0745398	0.256157	12.9554	PRSS12
GO:0071385	cellular response to glucocorticoid stimulus	biological_process	1	101	12	15702	0.0745398	0.256157	12.9554	SSTR2
GO:2001256	regulation of store-operated calcium entry	biological_process	1	101	12	15702	0.0745398	0.256157	12.9554	GRAMD2A
GO:0007275	multicellular organism development	biological_process	5	101	352	15702	0.0767334	0.260114	2.20831	LENEP;LOC100519521;OSM;PIWIL4;SPDEF
GO:0006270	DNA replication initiation	biological_process	1	101	13	15702	0.0804972	0.260114	11.9589	MCMDC2
GO:0006656	phosphatidylcholine biosynthetic process	biological_process	1	101	13	15702	0.0804972	0.260114	11.9589	PHOSPHO1
GO:0015074	DNA integration	biological_process	1	101	13	15702	0.0804972	0.260114	11.9589	LOC106504658
GO:0016075	rRNA catabolic process	biological_process	1	101	13	15702	0.0804972	0.260114	11.9589	LOC110256053
GO:0043186	P granule	cellular_component	1	101	13	15702	0.0804972	0.260114	11.9589	PIWIL4
GO:0045765	regulation of angiogenesis	biological_process	1	101	13	15702	0.0804972	0.260114	11.9589	PROK2
GO:0061436	establishment of skin barrier	biological_process	1	101	13	15702	0.0804972	0.260114	11.9589	SFN
GO:0000226	microtubule cytoskeleton organization	biological_process	2	101	74	15702	0.0821383	0.263451	4.20177	LOC100127131;MAP7
GO:0005328	neurotransmitter:sodium symporter activity	molecular_function	1	101	14	15702	0.0864166	0.266688	11.1047	SLC6A20
GO:0008191	metalloendopeptidase inhibitor activity	molecular_function	1	101	14	15702	0.0864166	0.266688	11.1047	SPOCK3
GO:0042572	retinol metabolic process	biological_process	1	101	14	15702	0.0864166	0.266688	11.1047	TTR
GO:0055074	calcium ion homeostasis	biological_process	1	101	14	15702	0.0864166	0.266688	11.1047	TRPV5
GO:0060285	cilium-dependent cell motility	biological_process	1	101	14	15702	0.0864166	0.266688	11.1047	DNAH17
GO:0005874	microtubule	cellular_component	4	101	260	15702	0.0868429	0.266688	2.39177	DNAH17;LOC100127131;MAP7;TEKT1
GO:0002474	antigen processing and presentation of peptide antigen via MHC class I	biological_process	1	101	15	15702	0.0922983	0.268223	10.3644	SLA-5
GO:0016973	poly(A)+ mRNA export from nucleus	biological_process	1	101	15	15702	0.0922983	0.268223	10.3644	C5H12orf50
GO:0030101	natural killer cell activation	biological_process	1	101	15	15702	0.0922983	0.268223	10.3644	LOC100521647
GO:0030507	spectrin binding	molecular_function	1	101	15	15702	0.0922983	0.268223	10.3644	USH1G
GO:0034587	piRNA metabolic process	biological_process	1	101	15	15702	0.0922983	0.268223	10.3644	PIWIL4
GO:0042267	natural killer cell mediated cytotoxicity	biological_process	1	101	15	15702	0.0922983	0.268223	10.3644	LOC100521647
GO:0060612	adipose tissue development	biological_process	1	101	15	15702	0.0922983	0.268223	10.3644	UMODL1
GO:0071880	adenylate cyclase-activating adrenergic receptor signaling pathway	biological_process	1	101	15	15702	0.0922983	0.268223	10.3644	DRD2
GO:0001916	positive regulation of T cell mediated cytotoxicity	biological_process	1	101	16	15702	0.0981425	0.275946	9.71658	SLA-5
GO:0005537	mannose binding	molecular_function	1	101	16	15702	0.0981425	0.275946	9.71658	CD209
GO:0005539	glycosaminoglycan binding	molecular_function	1	101	16	15702	0.0981425	0.275946	9.71658	SPOCK3
GO:0015078	proton transmembrane transporter activity	molecular_function	1	101	16	15702	0.0981425	0.275946	9.71658	ATP8
GO:0030500	regulation of bone mineralization	biological_process	1	101	16	15702	0.0981425	0.275946	9.71658	PHOSPHO1
GO:0001965	G-protein alpha-subunit binding	molecular_function	1	101	17	15702	0.103949	0.27784	9.14502	DRD1
GO:0004177	aminopeptidase activity	molecular_function	1	101	17	15702	0.103949	0.27784	9.14502	ENPEP
GO:0007130	synaptonemal complex assembly	biological_process	1	101	17	15702	0.103949	0.27784	9.14502	MCMDC2
GO:0008569	ATP-dependent microtubule motor activity, minus-end-directed	molecular_function	1	101	17	15702	0.103949	0.27784	9.14502	DNAH17
GO:0042605	peptide antigen binding	molecular_function	1	101	17	15702	0.103949	0.27784	9.14502	SLA-5
GO:0045954	positive regulation of natural killer cell mediated cytotoxicity	biological_process	1	101	17	15702	0.103949	0.27784	9.14502	LOC100521647
GO:0070006	metalloaminopeptidase activity	molecular_function	1	101	17	15702	0.103949	0.27784	9.14502	ENPEP
GO:1990138	neuron projection extension	biological_process	1	101	17	15702	0.103949	0.27784	9.14502	NRN1L
GO:0005242	inward rectifier potassium channel activity	molecular_function	1	101	18	15702	0.109719	0.279462	8.63696	KCNJ5
GO:0006884	cell volume homeostasis	biological_process	1	101	18	15702	0.109719	0.279462	8.63696	SLC12A1
GO:0015020	glucuronosyltransferase activity	molecular_function	1	101	18	15702	0.109719	0.279462	8.63696	LOC110262116
GO:0044344	cellular response to fibroblast growth factor stimulus	biological_process	1	101	18	15702	0.109719	0.279462	8.63696	CXCL8
GO:0048741	skeletal muscle fiber development	biological_process	1	101	18	15702	0.109719	0.279462	8.63696	KLHL40
GO:0050909	sensory perception of taste	biological_process	1	101	18	15702	0.109719	0.279462	8.63696	SCNN1B
GO:0051262	protein tetramerization	biological_process	1	101	18	15702	0.109719	0.279462	8.63696	TRPV5
GO:0097730	non-motile cilium	cellular_component	1	101	18	15702	0.109719	0.279462	8.63696	GPR83
GO:0004867	serine-type endopeptidase inhibitor activity	molecular_function	2	101	89	15702	0.112075	0.282143	3.4936	A2M;ITIH1
GO:0031090	organelle membrane	cellular_component	2	101	89	15702	0.112075	0.282143	3.4936	LOC100739101;LOC110262116
GO:0032435	negative regulation of proteasomal ubiquitin-dependent protein catabolic process	biological_process	1	101	19	15702	0.115452	0.282435	8.18239	KLHL40
GO:0034451	centriolar satellite	cellular_component	1	101	19	15702	0.115452	0.282435	8.18239	CCDC13
GO:0042923	neuropeptide binding	molecular_function	1	101	19	15702	0.115452	0.282435	8.18239	SSTR2
GO:0045503	dynein light chain binding	molecular_function	1	101	19	15702	0.115452	0.282435	8.18239	DNAH17
GO:0097225	sperm midpiece	cellular_component	1	101	19	15702	0.115452	0.282435	8.18239	MROH2B
GO:0006357	regulation of transcription by RNA polymerase II	biological_process	4	101	291	15702	0.118107	0.283554	2.13698	EGR2;FOS;FOSB;SPDEF
GO:0001958	endochondral ossification	biological_process	1	101	20	15702	0.121149	0.283554	7.77327	PHOSPHO1
GO:0003950	NAD+ ADP-ribosyltransferase activity	molecular_function	1	101	20	15702	0.121149	0.283554	7.77327	LOC100520273
GO:0004521	endoribonuclease activity	molecular_function	1	101	20	15702	0.121149	0.283554	7.77327	LOC110256053
GO:0006402	mRNA catabolic process	biological_process	1	101	20	15702	0.121149	0.283554	7.77327	LOC110256053
GO:0019432	triglyceride biosynthetic process	biological_process	1	101	20	15702	0.121149	0.283554	7.77327	LOC106508543
GO:0043046	DNA methylation involved in gamete generation	biological_process	1	101	20	15702	0.121149	0.283554	7.77327	PIWIL4
GO:0050840	extracellular matrix binding	molecular_function	1	101	20	15702	0.121149	0.283554	7.77327	SPOCK3
GO:0008283	cell proliferation	biological_process	3	101	192	15702	0.126582	0.2845	2.42915	ENPEP;OSM;PROK2
GO:0000079	regulation of cyclin-dependent protein serine/threonine kinase activity	biological_process	1	101	21	15702	0.126809	0.2845	7.40311	SFN
GO:0005875	microtubule associated complex	cellular_component	1	101	21	15702	0.126809	0.2845	7.40311	MAP7
GO:0007628	adult walking behavior	biological_process	1	101	21	15702	0.126809	0.2845	7.40311	KLHL1
GO:0008630	intrinsic apoptotic signaling pathway in response to DNA damage	biological_process	1	101	21	15702	0.126809	0.2845	7.40311	SFN
GO:0016925	protein sumoylation	biological_process	1	101	21	15702	0.126809	0.2845	7.40311	EGR2
GO:0030217	T cell differentiation	biological_process	1	101	21	15702	0.126809	0.2845	7.40311	LOC110256708
GO:1905606	regulation of presynapse assembly	biological_process	1	101	21	15702	0.126809	0.2845	7.40311	IL1RAPL2
GO:0006611	protein export from nucleus	biological_process	1	101	22	15702	0.132433	0.288159	7.06661	EGR2
GO:0007602	phototransduction	biological_process	1	101	22	15702	0.132433	0.288159	7.06661	GNGT1
GO:0048477	oogenesis	biological_process	1	101	22	15702	0.132433	0.288159	7.06661	MCMDC2
GO:0051219	phosphoprotein binding	molecular_function	1	101	22	15702	0.132433	0.288159	7.06661	SFN
GO:0051384	response to glucocorticoid	biological_process	1	101	22	15702	0.132433	0.288159	7.06661	GPR83
GO:0071392	cellular response to estradiol stimulus	biological_process	1	101	22	15702	0.132433	0.288159	7.06661	SSTR2
GO:0007017	microtubule-based process	biological_process	1	101	23	15702	0.138022	0.295858	6.75936	LOC100127131
GO:0016358	dendrite development	biological_process	1	101	23	15702	0.138022	0.295858	6.75936	KLHL1
GO:0086091	regulation of heart rate by cardiac conduction	biological_process	1	101	23	15702	0.138022	0.295858	6.75936	KCNJ5
GO:0006891	intra-Golgi vesicle-mediated transport	biological_process	1	101	24	15702	0.143574	0.300327	6.47772	TRAPPC3L
GO:0007163	establishment or maintenance of cell polarity	biological_process	1	101	24	15702	0.143574	0.300327	6.47772	MAP7
GO:0030286	dynein complex	cellular_component	1	101	24	15702	0.143574	0.300327	6.47772	DNAH17
GO:0048863	stem cell differentiation	biological_process	1	101	24	15702	0.143574	0.300327	6.47772	A2M
GO:0101003	ficolin-1-rich granule membrane	cellular_component	1	101	24	15702	0.143574	0.300327	6.47772	DOK3
GO:0015630	microtubule cytoskeleton	cellular_component	2	101	106	15702	0.148774	0.303083	2.93331	LOC100127131;MAP7
GO:0004364	glutathione transferase activity	molecular_function	1	101	25	15702	0.149092	0.303083	6.21861	LOC100152209
GO:0031047	gene silencing by RNA	biological_process	1	101	25	15702	0.149092	0.303083	6.21861	PIWIL4
GO:0034332	adherens junction organization	biological_process	1	101	25	15702	0.149092	0.303083	6.21861	CADM2
GO:0045505	dynein intermediate chain binding	molecular_function	1	101	25	15702	0.149092	0.303083	6.21861	DNAH17
GO:0050699	WW domain binding	molecular_function	1	101	25	15702	0.149092	0.303083	6.21861	SCNN1B
GO:0042277	peptide binding	molecular_function	1	101	26	15702	0.154574	0.309863	5.97944	ENPEP
GO:0046658	anchored component of plasma membrane	cellular_component	1	101	26	15702	0.154574	0.309863	5.97944	NRN1L
GO:0051959	dynein light intermediate chain binding	molecular_function	1	101	26	15702	0.154574	0.309863	5.97944	DNAH17
GO:0019233	sensory perception of pain	biological_process	1	101	27	15702	0.160021	0.31495	5.75798	PROK2
GO:0035577	azurophil granule membrane	cellular_component	1	101	27	15702	0.160021	0.31495	5.75798	LOC100520753
GO:0045494	photoreceptor cell maintenance	biological_process	1	101	27	15702	0.160021	0.31495	5.75798	USH1G
GO:0070330	aromatase activity	molecular_function	1	101	27	15702	0.160021	0.31495	5.75798	LOC100739101
GO:0032391	photoreceptor connecting cilium	cellular_component	1	101	28	15702	0.165433	0.322669	5.55233	USH1G
GO:0043154	negative regulation of cysteine-type endopeptidase activity involved in apoptotic process	biological_process	1	101	28	15702	0.165433	0.322669	5.55233	SFN
GO:0030154	cell differentiation	biological_process	5	101	452	15702	0.166209	0.322729	1.71975	GTSF1;LOC100519521;MROH2B;PIWIL4;SPDEF
GO:0004190	aspartic-type endopeptidase activity	molecular_function	1	101	29	15702	0.170811	0.328716	5.36087	LOC106504658
GO:0005834	heterotrimeric G-protein complex	cellular_component	1	101	29	15702	0.170811	0.328716	5.36087	GNGT1
GO:0005615	extracellular space	cellular_component	9	101	972	15702	0.172872	0.329778	1.43949	A2M;CXCL2;CXCL8;NRN1L;OSM;PON3;SPOCK3;TTR;UMODL1
GO:0008083	growth factor activity	molecular_function	2	101	117	15702	0.173647	0.329778	2.65753	CXCL2;OSM
GO:0030659	cytoplasmic vesicle membrane	cellular_component	2	101	117	15702	0.173647	0.329778	2.65753	MARCH11;SCNN1B
GO:0015991	ATP hydrolysis coupled proton transport	biological_process	1	101	30	15702	0.176154	0.331629	5.18218	LOC100519871
GO:0031463	Cul3-RING ubiquitin ligase complex	cellular_component	1	101	30	15702	0.176154	0.331629	5.18218	KLHL40
GO:0005506	iron ion binding	molecular_function	2	101	120	15702	0.180547	0.334356	2.59109	HBZ;LOC100739101
GO:0006865	amino acid transport	biological_process	1	101	31	15702	0.181464	0.334356	5.01501	SLC6A20
GO:0014068	positive regulation of phosphatidylinositol 3-kinase signaling	biological_process	1	101	31	15702	0.181464	0.334356	5.01501	OSM
GO:0031623	receptor internalization	biological_process	1	101	31	15702	0.181464	0.334356	5.01501	CXCL8
GO:1902476	chloride transmembrane transport	biological_process	1	101	31	15702	0.181464	0.334356	5.01501	SLC12A1
GO:0031397	negative regulation of protein ubiquitination	biological_process	1	101	32	15702	0.186739	0.342619	4.85829	KLHL40
GO:0008236	serine-type peptidase activity	molecular_function	1	101	33	15702	0.191981	0.347815	4.71107	PRSS12
GO:0043010	camera-type eye development	biological_process	1	101	33	15702	0.191981	0.347815	4.71107	STRA6
GO:0048704	embryonic skeletal system morphogenesis	biological_process	1	101	33	15702	0.191981	0.347815	4.71107	HOXA6
GO:0038023	signaling receptor activity	molecular_function	2	101	128	15702	0.199137	0.359276	2.42915	LOC102168126;STRA6
GO:0006805	xenobiotic metabolic process	biological_process	1	101	35	15702	0.202364	0.360592	4.44187	LOC100152209
GO:0048365	Rac GTPase binding	molecular_function	1	101	35	15702	0.202364	0.360592	4.44187	LOC100621492
GO:0051781	positive regulation of cell division	biological_process	1	101	35	15702	0.202364	0.360592	4.44187	OSM
GO:0003700	DNA-binding transcription factor activity	molecular_function	5	101	488	15702	0.205676	0.363884	1.59288	EGR2;FOS;FOSB;LOC100157987;LOC102167273
GO:0007623	circadian rhythm	biological_process	1	101	36	15702	0.207506	0.363884	4.31848	PROK2
GO:1905515	non-motile cilium assembly	biological_process	1	101	36	15702	0.207506	0.363884	4.31848	CCDC13
GO:0004252	serine-type endopeptidase activity	molecular_function	2	101	132	15702	0.208519	0.363884	2.35554	PRSS12;TMPRSS9
GO:0010008	endosome membrane	cellular_component	2	101	133	15702	0.210872	0.363884	2.33782	LOC100520753;LOC102168126
GO:0005881	cytoplasmic microtubule	cellular_component	1	101	37	15702	0.212616	0.363884	4.20177	LOC100127131
GO:0031122	cytoplasmic microtubule organization	biological_process	1	101	37	15702	0.212616	0.363884	4.20177	CCDC13
GO:0042531	positive regulation of tyrosine phosphorylation of STAT protein	biological_process	1	101	37	15702	0.212616	0.363884	4.20177	OSM
GO:0050729	positive regulation of inflammatory response	biological_process	1	101	37	15702	0.212616	0.363884	4.20177	OSM
GO:0050731	positive regulation of peptidyl-tyrosine phosphorylation	biological_process	1	101	37	15702	0.212616	0.363884	4.20177	OSM
GO:0007188	adenylate cyclase-modulating G protein-coupled receptor signaling pathway	biological_process	1	101	38	15702	0.217692	0.366774	4.09119	DRD2
GO:0015171	amino acid transmembrane transporter activity	molecular_function	1	101	38	15702	0.217692	0.366774	4.09119	SLC6A20
GO:0031398	positive regulation of protein ubiquitination	biological_process	1	101	38	15702	0.217692	0.366774	4.09119	KLHL40
GO:0042472	inner ear morphogenesis	biological_process	1	101	38	15702	0.217692	0.366774	4.09119	USH1G
GO:0043408	regulation of MAPK cascade	biological_process	1	101	39	15702	0.222737	0.373818	3.98629	LOC100621492
GO:0003705	transcription factor activity, RNA polymerase II distal enhancer sequence-specific binding	molecular_function	1	101	40	15702	0.227749	0.380754	3.88663	HOXA6
GO:0001750	photoreceptor outer segment	cellular_component	1	101	41	15702	0.232729	0.383162	3.79184	GNGT1
GO:0006661	phosphatidylinositol biosynthetic process	biological_process	1	101	41	15702	0.232729	0.383162	3.79184	LOC102168126
GO:0007265	Ras protein signal transduction	biological_process	1	101	41	15702	0.232729	0.383162	3.79184	DOK3
GO:0071347	cellular response to interleukin-1	biological_process	1	101	41	15702	0.232729	0.383162	3.79184	CXCL8
GO:0043195	terminal bouton	cellular_component	1	101	42	15702	0.237677	0.388355	3.70156	PRSS12
GO:0048306	calcium-dependent protein binding	molecular_function	1	101	42	15702	0.237677	0.388355	3.70156	A2M
GO:0043312	neutrophil degranulation	biological_process	2	101	146	15702	0.241665	0.393387	2.12966	DOK3;LOC100520753
GO:0006816	calcium ion transport	biological_process	1	101	44	15702	0.247479	0.395418	3.5333	TRPV5
GO:0015293	symporter activity	molecular_function	1	101	44	15702	0.247479	0.395418	3.5333	SLC17A2
GO:0031098	stress-activated protein kinase signaling cascade	biological_process	1	101	44	15702	0.247479	0.395418	3.5333	LOC100621492
GO:0070588	calcium ion transmembrane transport	biological_process	1	101	44	15702	0.247479	0.395418	3.5333	TRPV5
GO:0099061	integral component of postsynaptic density membrane	cellular_component	1	101	44	15702	0.247479	0.395418	3.5333	LRFN2
GO:0001664	G protein-coupled receptor binding	molecular_function	1	101	45	15702	0.252333	0.397673	3.45479	PROK2
GO:0023014	signal transduction by protein phosphorylation	biological_process	1	101	45	15702	0.252333	0.397673	3.45479	LOC100621492
GO:0043022	ribosome binding	molecular_function	1	101	45	15702	0.252333	0.397673	3.45479	LOC110256053
GO:0015629	actin cytoskeleton	cellular_component	2	101	152	15702	0.255959	0.397673	2.0456	MPP4;USH1G
GO:0005262	calcium channel activity	molecular_function	1	101	46	15702	0.257156	0.397673	3.37968	TRPV5
GO:0005518	collagen binding	molecular_function	1	101	46	15702	0.257156	0.397673	3.37968	SPOCK3
GO:0006417	regulation of translation	biological_process	1	101	46	15702	0.257156	0.397673	3.37968	PIWIL4
GO:0030667	secretory granule membrane	cellular_component	1	101	46	15702	0.257156	0.397673	3.37968	DOK3
GO:0033138	positive regulation of peptidyl-serine phosphorylation	biological_process	1	101	46	15702	0.257156	0.397673	3.37968	OSM
GO:0005044	scavenger receptor activity	molecular_function	1	101	47	15702	0.261948	0.40079	3.30777	PRSS12
GO:0010951	negative regulation of endopeptidase activity	biological_process	1	101	47	15702	0.261948	0.40079	3.30777	SPOCK3
GO:0032436	positive regulation of proteasomal ubiquitin-dependent protein catabolic process	biological_process	1	101	47	15702	0.261948	0.40079	3.30777	KLHL40
GO:0001525	angiogenesis	biological_process	2	101	157	15702	0.267886	0.408432	1.98045	LOC110257943;PROK2
GO:0008584	male gonad development	biological_process	1	101	49	15702	0.271441	0.409401	3.17276	LOC110256708
GO:0030307	positive regulation of cell growth	biological_process	1	101	49	15702	0.271441	0.409401	3.17276	SFN
GO:0000980	RNA polymerase II distal enhancer sequence-specific DNA binding	molecular_function	1	101	50	15702	0.276142	0.409401	3.10931	HOXA6
GO:0006814	sodium ion transport	biological_process	1	101	50	15702	0.276142	0.409401	3.10931	SLC17A2
GO:0008104	protein localization	biological_process	1	101	50	15702	0.276142	0.409401	3.10931	GNGT1
GO:0032580	Golgi cisterna membrane	cellular_component	1	101	50	15702	0.276142	0.409401	3.10931	B4GALNT4
GO:0043410	positive regulation of MAPK cascade	biological_process	1	101	50	15702	0.276142	0.409401	3.10931	OSM
GO:0071456	cellular response to hypoxia	biological_process	1	101	50	15702	0.276142	0.409401	3.10931	GNGT1
GO:0009897	external side of plasma membrane	cellular_component	2	101	161	15702	0.277429	0.409401	1.93125	SCNN1B;UMODL1
GO:0002020	protease binding	molecular_function	1	101	51	15702	0.280813	0.409401	3.04834	A2M
GO:0005546	phosphatidylinositol-4,5-bisphosphate binding	molecular_function	1	101	51	15702	0.280813	0.409401	3.04834	GRAMD2A
GO:0030317	flagellated sperm motility	biological_process	1	101	51	15702	0.280813	0.409401	3.04834	TEKT1
GO:0031234	extrinsic component of cytoplasmic side of plasma membrane	cellular_component	1	101	51	15702	0.280813	0.409401	3.04834	GRAMD2A
GO:0008237	metallopeptidase activity	molecular_function	1	101	52	15702	0.285454	0.41477	2.98972	LOC100519521
GO:0000187	activation of MAPK activity	biological_process	1	101	53	15702	0.290065	0.41727	2.93331	PROK2
GO:0007286	spermatid development	biological_process	1	101	53	15702	0.290065	0.41727	2.93331	MEI1
GO:0032147	activation of protein kinase activity	biological_process	1	101	53	15702	0.290065	0.41727	2.93331	LOC100621492
GO:0005200	structural constituent of cytoskeleton	molecular_function	1	101	54	15702	0.294647	0.421064	2.87899	LOC100127131
GO:0040008	regulation of growth	biological_process	1	101	54	15702	0.294647	0.421064	2.87899	OSM
GO:0003777	microtubule motor activity	molecular_function	1	101	55	15702	0.2992	0.426163	2.82664	DNAH17
GO:0034976	response to endoplasmic reticulum stress	biological_process	1	101	56	15702	0.303724	0.431188	2.77617	CXCL8
GO:0031424	keratinization	biological_process	1	101	57	15702	0.308218	0.434719	2.72746	SFN
GO:0051321	meiotic cell cycle	biological_process	1	101	57	15702	0.308218	0.434719	2.72746	PIWIL4
GO:0031012	extracellular matrix	cellular_component	2	101	177	15702	0.31548	0.442948	1.75667	PHOSPHO1;SPOCK3
GO:0030425	dendrite	cellular_component	3	101	307	15702	0.316363	0.442948	1.51921	KLHL1;LRIT3;PRSS12
GO:0007338	single fertilization	biological_process	1	101	59	15702	0.317122	0.442948	2.63501	UMODL1
GO:0005913	cell-cell adherens junction	cellular_component	1	101	65	15702	0.343157	0.474719	2.39177	MPP4
GO:0006935	chemotaxis	biological_process	1	101	65	15702	0.343157	0.474719	2.39177	PROK2
GO:0045766	positive regulation of angiogenesis	biological_process	1	101	65	15702	0.343157	0.474719	2.39177	CXCL8
GO:0051897	positive regulation of protein kinase B signaling	biological_process	1	101	66	15702	0.347399	0.479057	2.35554	OSM
GO:0030334	regulation of cell migration	biological_process	1	101	67	15702	0.351615	0.481801	2.32038	LOC110257943
GO:0071356	cellular response to tumor necrosis factor	biological_process	1	101	67	15702	0.351615	0.481801	2.32038	CXCL8
GO:0016787	hydrolase activity	molecular_function	1	101	68	15702	0.355803	0.484474	2.28626	LOC106509660
GO:0050776	regulation of immune response	biological_process	1	101	68	15702	0.355803	0.484474	2.28626	LOC100521647
GO:0007018	microtubule-based movement	biological_process	1	101	69	15702	0.359965	0.48556	2.25312	DNAH17
GO:0008076	voltage-gated potassium channel complex	cellular_component	1	101	69	15702	0.359965	0.48556	2.25312	KCNJ5
GO:0009952	anterior/posterior pattern specification	biological_process	1	101	69	15702	0.359965	0.48556	2.25312	HOXA6
GO:0001077	proximal promoter DNA-binding transcription activator activity, RNA polymerase II-specific	molecular_function	2	101	197	15702	0.362395	0.48732	1.57833	HOXA6;LOC110256708
GO:0006310	DNA recombination	biological_process	1	101	70	15702	0.3641	0.488097	2.22093	LOC106506202
GO:0000978	RNA polymerase II proximal promoter sequence-specific DNA binding	molecular_function	3	101	336	15702	0.367463	0.490567	1.38808	FOS;FOSB;LOC110256708
GO:0001669	acrosomal vesicle	cellular_component	1	101	71	15702	0.368209	0.490567	2.18965	MROH2B
GO:0006811	ion transport	biological_process	1	101	74	15702	0.380378	0.50368	2.10088	SLC12A1
GO:0031966	mitochondrial membrane	cellular_component	1	101	74	15702	0.380378	0.50368	2.10088	C13H7orf73
GO:0005179	hormone activity	molecular_function	1	101	75	15702	0.384382	0.507431	2.07287	TTR
GO:0007417	central nervous system development	biological_process	1	101	77	15702	0.392314	0.516328	2.01903	IL1RAPL2
GO:0042802	identical protein binding	molecular_function	5	101	641	15702	0.395729	0.518347	1.21268	LOC100152209;SFN;TDO2;TTR;USH1G
GO:0006887	exocytosis	biological_process	1	101	78	15702	0.396242	0.518347	1.99315	PRSS12
GO:0035091	phosphatidylinositol binding	molecular_function	1	101	79	15702	0.400145	0.521876	1.96792	GRAMD2A
GO:0007050	cell cycle arrest	biological_process	1	101	81	15702	0.407876	0.530362	1.91933	CXCL8
GO:0007204	positive regulation of cytosolic calcium ion concentration	biological_process	1	101	83	15702	0.415509	0.538061	1.87308	PROK2
GO:0005576	extracellular region	cellular_component	7	101	954	15702	0.416283	0.538061	1.14073	ITIH1;LOC100521647;NXPH3;OSM;PROK2;SFN;SPINK4
GO:0042995	cell projection	cellular_component	1	101	84	15702	0.419288	0.540333	1.85078	CCDC13
GO:0008285	negative regulation of cell proliferation	biological_process	2	101	225	15702	0.42595	0.546727	1.38191	OSM;RIPPLY3
GO:0000278	mitotic cell cycle	biological_process	1	101	86	15702	0.426775	0.546727	1.80774	LOC100127131
GO:0010468	regulation of gene expression	biological_process	1	101	87	15702	0.430483	0.549849	1.78696	UMODL1
GO:0001227	DNA-binding transcription repressor activity, RNA polymerase II-specific	molecular_function	1	101	88	15702	0.434166	0.552924	1.76665	SPDEF
GO:0036064	ciliary basal body	cellular_component	1	101	89	15702	0.437826	0.554324	1.7468	USH1G
GO:0042981	regulation of apoptotic process	biological_process	1	101	89	15702	0.437826	0.554324	1.7468	UMODL1
GO:0018105	peptidyl-serine phosphorylation	biological_process	1	101	91	15702	0.445076	0.56186	1.70841	LOC110257943
GO:0007605	sensory perception of sound	biological_process	1	101	96	15702	0.462799	0.579168	1.61943	USH1G
GO:0016491	oxidoreductase activity	molecular_function	1	101	96	15702	0.462799	0.579168	1.61943	LOC100152209
GO:0034220	ion transmembrane transport	biological_process	1	101	96	15702	0.462799	0.579168	1.61943	SLC12A1
GO:0019221	cytokine-mediated signaling pathway	biological_process	1	101	97	15702	0.466276	0.580165	1.60274	OSM
GO:0031902	late endosome membrane	cellular_component	1	101	97	15702	0.466276	0.580165	1.60274	LOC102168126
GO:0005789	endoplasmic reticulum membrane	cellular_component	5	101	698	15702	0.468337	0.58106	1.11365	DRD1;LOC100739101;LOC106508543;LOC110262116;LRIT3
GO:0004222	metalloendopeptidase activity	molecular_function	1	101	98	15702	0.46973	0.581123	1.58638	LOC100519521
GO:0043204	perikaryon	cellular_component	1	101	99	15702	0.473163	0.583702	1.57036	LRIT3
GO:0055114	oxidation-reduction process	biological_process	1	101	102	15702	0.483328	0.594548	1.52417	LOC100152209
GO:0031901	early endosome membrane	cellular_component	1	101	104	15702	0.489997	0.599695	1.49486	LOC102168126
GO:0003924	GTPase activity	molecular_function	2	101	255	15702	0.490282	0.599695	1.21934	GNGT1;LOC100127131
GO:0007186	G protein-coupled receptor signaling pathway	biological_process	3	101	409	15702	0.491845	0.599913	1.14033	GNGT1;GPR83;PROK2
GO:0006897	endocytosis	biological_process	1	101	107	15702	0.49984	0.607952	1.45295	CD209
GO:0034765	regulation of ion transmembrane transport	biological_process	1	101	108	15702	0.50308	0.610178	1.43949	KCNJ5
GO:0072659	protein localization to plasma membrane	biological_process	1	101	110	15702	0.509496	0.616234	1.41332	MAP7
GO:0046777	protein autophosphorylation	biological_process	1	101	111	15702	0.512673	0.61835	1.40059	LOC110257943
GO:0005622	intracellular	cellular_component	3	101	426	15702	0.519196	0.624477	1.09483	C5H12orf50;CXCL8;DRD2
GO:0030036	actin cytoskeleton organization	biological_process	1	101	115	15702	0.52518	0.629925	1.35187	KLHL1
GO:0007507	heart development	biological_process	1	101	118	15702	0.534351	0.639155	1.3175	RIPPLY3
GO:0006888	ER to Golgi vesicle-mediated transport	biological_process	1	101	121	15702	0.543347	0.648125	1.28484	TRAPPC3L
GO:0003729	mRNA binding	molecular_function	1	101	123	15702	0.549248	0.653364	1.26395	C5H12orf50
GO:0007601	visual perception	biological_process	1	101	125	15702	0.555074	0.656686	1.24372	LRIT3
GO:0008289	lipid binding	molecular_function	1	101	125	15702	0.555074	0.656686	1.24372	LOC100519871
GO:0003682	chromatin binding	molecular_function	2	101	290	15702	0.559456	0.660066	1.07217	EGR2;LOC110256708
GO:0008284	positive regulation of cell proliferation	biological_process	2	101	292	15702	0.563204	0.662683	1.06483	OSM;PROK2
GO:0016032	viral process	biological_process	1	101	132	15702	0.574883	0.674592	1.17777	LOC102168126
GO:0005856	cytoskeleton	cellular_component	2	101	303	15702	0.583418	0.682757	1.02617	FRMD1;KLHL1
GO:0016477	cell migration	biological_process	1	101	137	15702	0.588495	0.686842	1.13478	ENPEP
GO:0005125	cytokine activity	molecular_function	1	101	142	15702	0.601676	0.700338	1.09483	OSM
GO:0016323	basolateral plasma membrane	cellular_component	1	101	143	15702	0.604262	0.701462	1.08717	MAP7
GO:0002250	adaptive immune response	biological_process	1	101	146	15702	0.611919	0.708452	1.06483	CD209
GO:0005198	structural molecule activity	molecular_function	1	101	147	15702	0.614439	0.709472	1.05759	MAP7
GO:0005667	transcription factor complex	cellular_component	1	101	148	15702	0.616942	0.710468	1.05044	FOS
GO:0046872	metal ion binding	molecular_function	12	101	1966	15702	0.622417	0.714871	0.948924	CD209;EGR2;GTSF1;HBE1;LOC100157987;LOC102167273;LOC106506202;LOC110256708;PHOSPHO1;PON3;TDO2;TRPV5
GO:0060271	cilium assembly	biological_process	1	101	152	15702	0.626796	0.717835	1.0228	TEKT1
GO:0045121	membrane raft	cellular_component	1	101	153	15702	0.62922	0.717835	1.01611	LOC100127131
GO:0046982	protein heterodimerization activity	molecular_function	2	101	330	15702	0.630119	0.717835	0.942214	NRN1L;SSTR2
GO:0044212	transcription regulatory region DNA binding	molecular_function	1	101	154	15702	0.631628	0.717835	1.00952	EGR2
GO:0000122	negative regulation of transcription by RNA polymerase II	biological_process	3	101	505	15702	0.635087	0.719476	0.923557	LOC100520273;RIPPLY3;SPDEF
GO:0003676	nucleic acid binding	molecular_function	1	101	156	15702	0.636399	0.719476	0.996573	LOC106504658
GO:0005516	calmodulin binding	molecular_function	1	101	158	15702	0.641108	0.719476	0.983958	TRPV5
GO:0007155	cell adhesion	biological_process	2	101	338	15702	0.643161	0.719476	0.919913	CADM2;LOC110257943
GO:0006974	cellular response to DNA damage stimulus	biological_process	1	101	159	15702	0.64344	0.719476	0.977769	CCDC13
GO:0019904	protein domain specific binding	molecular_function	1	101	159	15702	0.64344	0.719476	0.977769	SFN
GO:0006508	proteolysis	biological_process	1	101	160	15702	0.645757	0.719476	0.971658	ENPEP
GO:0004930	G protein-coupled receptor activity	molecular_function	2	101	340	15702	0.646366	0.719476	0.914502	GPR83;SSTR2
GO:0003714	transcription corepressor activity	molecular_function	1	101	164	15702	0.654877	0.727081	0.947959	LOC100520273
GO:0043065	positive regulation of apoptotic process	biological_process	1	101	166	15702	0.659349	0.730174	0.936538	SPDEF
GO:0005764	lysosome	cellular_component	1	101	183	15702	0.695119	0.767823	0.849537	SLC17A2
GO:0000981	DNA-binding transcription factor activity, RNA polymerase II-specific	molecular_function	5	101	909	15702	0.70252	0.774024	0.855145	EGR2;HOXA6;LOC102167273;LOC110256708;SPDEF
GO:0031410	cytoplasmic vesicle	cellular_component	1	101	205	15702	0.73594	0.808787	0.758368	PRSS12
GO:0005886	plasma membrane	cellular_component	16	101	2799	15702	0.737851	0.808835	0.888691	BDKRB2;CADM2;DOK3;DRD1;ENPEP;GPR83;IL1RAPL2;LOC100520753;LOC100521647;PRSS12;SLA-5;SLC12A1;SLC6A20;SSTR2;STRA6;USH1G
GO:0003779	actin binding	molecular_function	1	101	208	15702	0.741069	0.810311	0.74743	KLHL1
GO:0005759	mitochondrial matrix	cellular_component	1	101	217	15702	0.755874	0.824417	0.71643	OTC
GO:0045202	synapse	cellular_component	1	101	236	15702	0.784431	0.853414	0.658751	CADM2
GO:0030054	cell junction	cellular_component	2	101	451	15702	0.79093	0.858328	0.689425	CADM2;LRFN2
GO:0043025	neuronal cell body	cellular_component	1	101	256	15702	0.810922	0.877823	0.607287	KLHL1
GO:0005783	endoplasmic reticulum	cellular_component	3	101	675	15702	0.815015	0.880054	0.690957	FOS;LOC102168126;TRAPPC3L
GO:0016567	protein ubiquitination	biological_process	1	101	264	15702	0.820591	0.883871	0.588884	45727
GO:0098978	glutamatergic synapse	cellular_component	1	101	266	15702	0.822931	0.884192	0.584456	IL1RAPL2
GO:0005743	mitochondrial inner membrane	cellular_component	1	101	273	15702	0.830885	0.890528	0.56947	OTC
GO:0070062	extracellular exosome	cellular_component	3	101	701	15702	0.834689	0.892396	0.66533	LOC100152209;SCNN1B;SLC12A1
GO:0045087	innate immune response	biological_process	1	101	282	15702	0.840594	0.893215	0.551296	CD209
GO:0003677	DNA binding	molecular_function	5	101	1094	15702	0.840954	0.893215	0.710536	LENEP;LOC100157987;LOC102167273;LOC110256708;MCMDC2
GO:0004674	protein serine/threonine kinase activity	molecular_function	1	101	284	15702	0.842676	0.893215	0.547413	LOC100621492
GO:0019901	protein kinase binding	molecular_function	1	101	285	15702	0.843706	0.893215	0.545492	SFN
GO:0035556	intracellular signal transduction	biological_process	1	101	288	15702	0.846758	0.894259	0.53981	CXCL8
GO:0043066	negative regulation of apoptotic process	biological_process	1	101	296	15702	0.854611	0.900357	0.525221	PROK2
GO:0042803	protein homodimerization activity	molecular_function	2	101	555	15702	0.876738	0.919975	0.560235	NRN1L;USH1G
GO:0032991	protein-containing complex	cellular_component	1	101	322	15702	0.877482	0.919975	0.482812	MPP4
GO:0006355	regulation of transcription, DNA-templated	biological_process	1	101	331	15702	0.884537	0.923694	0.469684	LOC110256708
GO:0005525	GTP binding	molecular_function	1	101	332	15702	0.885296	0.923694	0.468269	LOC100127131
GO:0005524	ATP binding	molecular_function	5	101	1194	15702	0.890846	0.927251	0.651027	DNAH17;LOC100621492;LOC110256053;LOC110257943;MCMDC2
GO:0005509	calcium ion binding	molecular_function	2	101	583	15702	0.89359	0.927876	0.533329	SPOCK3;UMODL1
GO:0045892	negative regulation of transcription, DNA-templated	biological_process	1	101	354	15702	0.900793	0.933118	0.439168	LOC110256708
GO:0005813	centrosome	cellular_component	1	101	362	15702	0.905898	0.936167	0.429462	CCDC13
GO:0043565	sequence-specific DNA binding	molecular_function	1	101	369	15702	0.910151	0.93746	0.421315	SPDEF
GO:0008270	zinc ion binding	molecular_function	2	101	619	15702	0.912145	0.93746	0.502311	ENPEP;MARCH11
GO:0045893	positive regulation of transcription, DNA-templated	biological_process	1	101	375	15702	0.913645	0.93746	0.414574	EGR2
GO:0016020	membrane	cellular_component	4	101	1090	15702	0.92672	0.948628	0.570515	LOC100519521;LOC100520753;NRN1L;SLC12A1
GO:0000139	Golgi membrane	cellular_component	1	101	409	15702	0.931046	0.950809	0.380111	LOC102168126
GO:0045944	positive regulation of transcription by RNA polymerase II	biological_process	2	101	672	15702	0.934065	0.951648	0.462694	OSM;SPDEF
GO:0007165	signal transduction	biological_process	1	101	444	15702	0.945333	0.960867	0.350147	LOC102168126
GO:0048471	perinuclear region of cytoplasm	cellular_component	1	101	459	15702	0.950519	0.963875	0.338704	MAP7
GO:0005739	mitochondrion	cellular_component	2	101	833	15702	0.97327	0.983703	0.373266	LOC106509660;OTC
GO:0005634	nucleus	cellular_component	18	101	4007	15702	0.974615	0.983703	0.698372	CCDC13;EGR2;FAM209B;FOS;FOSB;HOXA6;LOC100127131;LOC100157987;LOC100520273;LOC102167273;LOC110256053;LOC110256708;LOC110257943;PIWIL4;RIPPLY3;SFN;SPDEF;TEKT1
GO:0005737	cytoplasm	cellular_component	15	101	3537	15702	0.979814	0.98665	0.65931	EGR2;ENPEP;GTSF1;KLHL1;KLHL40;LOC100127131;LOC100621492;LOC110256053;LOC110257943;MROH2B;PIWIL4;RBP2;SSTR2;TEKT1;UMODL1
GO:0005794	Golgi apparatus	cellular_component	1	101	662	15702	0.987282	0.991864	0.234842	TRAPPC3L
GO:0005829	cytosol	cellular_component	11	101	3075	15702	0.993496	0.995795	0.556136	CCDC13;FOS;LOC100152209;MAP7;MPP4;OLAH;PHOSPHO1;SFN;TRAPPC3L;USH1G;ZC3HAV1L
GO:0005654	nucleoplasm	cellular_component	1	101	1857	15702	0.999997	0.999997	0.0837185	LOC110256708

## Sheet: KEGG
KEGG enrichment analysis of DEGs															KEGG enrichment analysis of DEMs
id	Term	Classification_level1	Classification_level2	ListHits	ListTotal	PopHits	PopTotal	p-value	q-value	Enrichment_score	geneID	hyperlink_only_excel			ID	Classification_level1	Classification_level2	Term	ListHits	ListTotal	PopHits	PopTotal	p-value	q-value	Enrichment_score	Substances
ssc00040	Pentose and glucuronate interconversions	Metabolism	Carbohydrate metabolism	1	46	26	8065	0.138389	0.390057	6.74331	LOC110262116	ssc00040			ssc04723	Organismal Systems	Nervous system	Retrograde endocannabinoid signaling	4	12	19	3244	4.04375e-07	3.882e-05	56.9123	C00157,C00165,C00219,C00350
ssc00053	Ascorbate and aldarate metabolism	Metabolism	Carbohydrate metabolism	1	46	24	8065	0.128445	0.390057	7.30525	LOC110262116	ssc00053			ssc01040	Metabolism	Lipid metabolism	Biosynthesis of unsaturated fatty acids	5	12	69	3244	2.65527e-06	0.000127453	19.5894	C00219,C01530,C06428,C16513,C16527
ssc00061	Fatty acid biosynthesis	Metabolism	Lipid metabolism	1	46	19	8065	0.103092	0.390057	9.22769	OLAH	ssc00061			ssc05231	Human Diseases	Cancer: overview	Choline metabolism in cancer	3	12	11	3244	6.28016e-06	0.000200965	73.7273	C00157,C00165,C04230
ssc00140	Steroid hormone biosynthesis	Metabolism	Lipid metabolism	2	46	62	8065	0.0484824	0.269347	5.65568	LOC110262116;STS	ssc00140			ssc05167	Human Diseases	Infectious disease: viral	Kaposi sarcoma-associated herpesvirus infection	2	12	5	3244	0.000124699	0.00299278	108.133	C00165,C00350
ssc00190	Oxidative phosphorylation	Metabolism	Energy metabolism	1	46	124	8065	0.51069	0.612828	1.41392	LOC100519871	ssc00190			ssc04912	Organismal Systems	Endocrine system	GnRH signaling pathway	2	12	6	3244	0.000186664	0.00358396	90.1111	C00165,C00219
ssc00220	Arginine biosynthesis	Metabolism	Amino acid metabolism	1	46	20	8065	0.108219	0.390057	8.7663	OTC	ssc00220			ssc04666	Organismal Systems	Immune system	Fc gamma R-mediated phagocytosis	2	12	8	3244	0.000347009	0.00555214	67.5833	C00165,C00219
ssc00230	Purine metabolism	Metabolism	Nucleotide metabolism	1	46	126	8065	0.516343	0.614694	1.39148	XDH	ssc00230			ssc04730	Organismal Systems	Nervous system	Long-term depression	2	12	9	3244	0.000445237	0.00610611	60.0741	C00165,C00219
ssc00380	Tryptophan metabolism	Metabolism	Amino acid metabolism	1	46	46	8065	0.231918	0.42424	3.81144	TDO2	ssc00380			ssc04664	Organismal Systems	Immune system	Fc epsilon RI signaling pathway	2	12	11	3244	0.000677429	0.00706539	49.1515	C00165,C00219
ssc00480	Glutathione metabolism	Metabolism	Metabolism of other amino acids	1	46	57	8065	0.279046	0.475646	3.0759	LOC100152209	ssc00480			ssc00564	Metabolism	Lipid metabolism	Glycerophospholipid metabolism	3	12	52	3244	0.000772051	0.00706539	15.5962	C00157,C00350,C04230
ssc00513	Various types of N-glycan biosynthesis	Metabolism	Glycan biosynthesis and metabolism	1	46	39	8065	0.200372	0.39547	4.49554	B4GALNT4	ssc00513			ssc04911	Organismal Systems	Endocrine system	Insulin secretion	2	12	12	3244	0.000811244	0.00706539	45.0556	C00092,C00165
ssc00564	Glycerophospholipid metabolism	Metabolism	Lipid metabolism	1	46	94	8065	0.417725	0.530779	1.86517	PHOSPHO1	ssc00564			ssc04921	Organismal Systems	Endocrine system	Oxytocin signaling pathway	2	12	12	3244	0.000811244	0.00706539	45.0556	C00165,C00219
ssc00830	Retinol metabolism	Metabolism	Metabolism of cofactors and vitamins	2	46	66	8065	0.0542171	0.290449	5.31291	CYP2A19;LOC110262116	ssc00830			ssc04270	Organismal Systems	Circulatory system	Vascular smooth muscle contraction	2	12	13	3244	0.000956772	0.00706539	41.5897	C00165,C00219
ssc00860	Porphyrin metabolism	Metabolism	Metabolism of cofactors and vitamins	1	46	35	8065	0.18178	0.39547	5.00932	LOC110262116	ssc00860			ssc05146	Human Diseases	Infectious disease: parasitic	Amoebiasis	2	12	13	3244	0.000956772	0.00706539	41.5897	C00165,C00219
ssc00980	Metabolism of xenobiotics by cytochrome P450	Metabolism	Xenobiotics biodegradation and metabolism	2	46	57	8065	0.0416552	0.265414	6.15179	LOC100152209;LOC110262116	ssc00980			ssc04611	Organismal Systems	Immune system	Platelet activation	2	12	14	3244	0.00111394	0.00712921	38.619	C00165,C00219
ssc00982	Drug metabolism - cytochrome P450	Metabolism	Xenobiotics biodegradation and metabolism	2	46	52	8065	0.0352321	0.261143	6.74331	LOC100152209;LOC110262116	ssc00982			ssc04923	Organismal Systems	Endocrine system	Regulation of lipolysis in adipocytes	2	12	14	3244	0.00111394	0.00712921	38.619	C00165,C00219
ssc00983	Drug metabolism - other enzymes	Metabolism	Xenobiotics biodegradation and metabolism	3	46	65	8065	0.00592524	0.154571	8.09197	LOC100152209;LOC110262116;XDH	ssc00983			ssc04726	Organismal Systems	Nervous system	Serotonergic synapse	2	12	17	3244	0.00165454	0.00992726	31.8039	C00165,C00219
ssc01522	Endocrine resistance	Human Diseases	Drug resistance: antineoplastic	1	46	90	8065	0.404092	0.530779	1.94807	FOS	ssc01522			ssc04918	Organismal Systems	Endocrine system	Thyroid hormone synthesis	2	12	20	3244	0.00229727	0.0122521	27.0333	C00092,C00165
ssc01524	Platinum drug resistance	Human Diseases	Drug resistance: antineoplastic	1	46	73	8065	0.342585	0.50442	2.40173	LOC100152209	ssc01524			ssc04931	Human Diseases	Endocrine and metabolic disease	Insulin resistance	2	12	20	3244	0.00229727	0.0122521	27.0333	C00092,C00165
ssc04010	MAPK signaling pathway	Environmental Information Processing	Signal transduction	1	46	285	8065	0.8098	0.820743	0.615179	FOS	ssc04010			ssc04925	Organismal Systems	Endocrine system	Aldosterone synthesis and secretion	2	12	21	3244	0.00253387	0.0128027	25.746	C00165,C00219
ssc04014	Ras signaling pathway	Environmental Information Processing	Signal transduction	1	46	235	8065	0.7444	0.764795	0.746068	GNGT1	ssc04014			ssc04973	Organismal Systems	Digestive system	Carbohydrate digestion and absorption	2	12	26	3244	0.00388133	0.0186304	20.7949	C00092,C00165
ssc04015	Rap1 signaling pathway	Environmental Information Processing	Signal transduction	1	46	212	8065	0.707365	0.741991	0.82701	DRD2	ssc04015			ssc00591	Metabolism	Lipid metabolism	Linoleic acid metabolism	2	12	28	3244	0.00449576	0.0196178	19.3095	C00157,C00219
ssc04020	Calcium signaling pathway	Environmental Information Processing	Signal transduction	3	46	239	8065	0.154901	0.39547	2.20075	AVPR1B;BDKRB2;DRD1	ssc04020			ssc04750	Organismal Systems	Sensory system	Inflammatory mediator regulation of TRP channels	2	12	28	3244	0.00449576	0.0196178	19.3095	C00165,C00219
ssc04022	cGMP-PKG signaling pathway	Environmental Information Processing	Signal transduction	1	46	165	8065	0.614631	0.668077	1.06258	BDKRB2	ssc04022			ssc04064	Environmental Information Processing	Signal transduction	NF-kappa B signaling pathway	1	12	3	3244	0.0110598	0.0415664	90.1111	C00165
ssc04024	cAMP signaling pathway	Environmental Information Processing	Signal transduction	4	46	222	8065	0.0370295	0.261143	3.15903	DRD1;DRD2;FOS;SSTR2	ssc04024			ssc04136	Cellular Processes	Transport and catabolism	Autophagy - other	1	12	3	3244	0.0110598	0.0415664	90.1111	C00350
ssc04060	Cytokine-cytokine receptor interaction	Environmental Information Processing	Signaling molecules and interaction	3	46	267	8065	0.194465	0.39547	1.96996	CXCL2;CXCL8;OSM	ssc04060			ssc04658	Organismal Systems	Immune system	Th1 and Th2 cell differentiation	1	12	3	3244	0.0110598	0.0415664	90.1111	C00165
ssc04061	Viral protein interaction with cytokine and cytokine receptor	Environmental Information Processing	Signaling molecules and interaction	2	46	85	8065	0.0843613	0.383461	4.12532	CXCL2;CXCL8	ssc04061			ssc01521	Human Diseases	Drug resistance: antineoplastic	EGFR tyrosine kinase inhibitor resistance	1	12	4	3244	0.0147214	0.0415664	67.5833	C00165
ssc04062	Chemokine signaling pathway	Organismal Systems	Immune system	3	46	181	8065	0.0837113	0.383461	2.90596	CXCL2;CXCL8;GNGT1	ssc04062			ssc04012	Environmental Information Processing	Signal transduction	ErbB signaling pathway	1	12	4	3244	0.0147214	0.0415664	67.5833	C00165
ssc04064	NF-kappa B signaling pathway	Environmental Information Processing	Signal transduction	2	46	102	8065	0.114659	0.390057	3.43777	CXCL2;CXCL8	ssc04064			ssc04650	Organismal Systems	Immune system	Natural killer cell mediated cytotoxicity	1	12	4	3244	0.0147214	0.0415664	67.5833	C00165
ssc04071	Sphingolipid signaling pathway	Environmental Information Processing	Signal transduction	1	46	116	8065	0.487425	0.589627	1.51143	BDKRB2	ssc04071			ssc04659	Organismal Systems	Immune system	Th17 cell differentiation	1	12	4	3244	0.0147214	0.0415664	67.5833	C00165
ssc04072	Phospholipase D signaling pathway	Environmental Information Processing	Signal transduction	2	46	145	8065	0.200173	0.39547	2.41829	AVPR1B;CXCL8	ssc04072			ssc04660	Organismal Systems	Immune system	T cell receptor signaling pathway	1	12	4	3244	0.0147214	0.0415664	67.5833	C00165
ssc04080	Neuroactive ligand-receptor interaction	Environmental Information Processing	Signaling molecules and interaction	6	46	363	8065	0.0163091	0.200079	2.89795	AVPR1B;BDKRB2;DRD1;DRD2;GPR83;SSTR2	ssc04080			ssc04662	Organismal Systems	Immune system	B cell receptor signaling pathway	1	12	4	3244	0.0147214	0.0415664	67.5833	C00165
ssc04110	Cell cycle	Cellular Processes	Cell growth and death	1	46	150	8065	0.579389	0.66167	1.16884	SFN	ssc04110			ssc04935	Organismal Systems	Endocrine system	Growth hormone synthesis, secretion and action	1	12	4	3244	0.0147214	0.0415664	67.5833	C00165
ssc04115	p53 signaling pathway	Cellular Processes	Cell growth and death	1	46	72	8065	0.338779	0.50442	2.43508	SFN	ssc04115			ssc05214	Human Diseases	Cancer: specific types	Glioma	1	12	4	3244	0.0147214	0.0415664	67.5833	C00165
ssc04120	Ubiquitin mediated proteolysis	Genetic Information Processing	Folding, sorting and degradation	1	46	143	8065	0.561882	0.648325	1.22606	AIRE	ssc04120			ssc05235	Human Diseases	Cancer: overview	PD-L1 expression and PD-1 checkpoint pathway in cancer	1	12	4	3244	0.0147214	0.0415664	67.5833	C00165
ssc04142	Lysosome	Cellular Processes	Transport and catabolism	1	46	128	8065	0.521931	0.616455	1.36974	LOC100520753	ssc04142			ssc04010	Environmental Information Processing	Signal transduction	MAPK signaling pathway	1	12	5	3244	0.0183706	0.0440894	54.0667	C00165
ssc04144	Endocytosis	Cellular Processes	Transport and catabolism	1	46	240	8065	0.751822	0.767166	0.730525	SLA-5	ssc04144			ssc04015	Environmental Information Processing	Signal transduction	Rap1 signaling pathway	1	12	5	3244	0.0183706	0.0440894	54.0667	C00165
ssc04145	Phagosome	Cellular Processes	Transport and catabolism	3	46	141	8065	0.046005	0.265414	3.73034	CD209;LOC100127131;SLA-5	ssc04145			ssc04062	Organismal Systems	Immune system	Chemokine signaling pathway	1	12	5	3244	0.0183706	0.0440894	54.0667	C00165
ssc04146	Peroxisome	Cellular Processes	Transport and catabolism	1	46	86	8065	0.390147	0.530779	2.03868	XDH	ssc04146			ssc04722	Organismal Systems	Nervous system	Neurotrophin signaling pathway	1	12	5	3244	0.0183706	0.0440894	54.0667	C00165
ssc04151	PI3K-Akt signaling pathway	Environmental Information Processing	Signal transduction	2	46	340	8065	0.583673	0.66167	1.03133	GNGT1;OSM	ssc04151			ssc05170	Human Diseases	Infectious disease: viral	Human immunodeficiency virus 1 infection	1	12	5	3244	0.0183706	0.0440894	54.0667	C00165
ssc04210	Apoptosis	Cellular Processes	Cell growth and death	2	46	134	8065	0.177456	0.39547	2.61681	FOS;LOC100127131	ssc04210			ssc05223	Human Diseases	Cancer: specific types	Non-small cell lung cancer	1	12	5	3244	0.0183706	0.0440894	54.0667	C00165
ssc04218	Cellular senescence	Cellular Processes	Cell growth and death	2	46	151	8065	0.212716	0.398842	2.3222	CXCL8;SLA-5	ssc04218			ssc04140	Cellular Processes	Transport and catabolism	Autophagy - animal	1	12	6	3244	0.0220074	0.0449513	45.0556	C00350
ssc04270	Vascular smooth muscle contraction	Organismal Systems	Circulatory system	1	46	136	8065	0.543662	0.637104	1.28916	AVPR1B	ssc04270			ssc04370	Environmental Information Processing	Signal transduction	VEGF signaling pathway	1	12	6	3244	0.0220074	0.0449513	45.0556	C00165
ssc04371	Apelin signaling pathway	Environmental Information Processing	Signal transduction	2	46	136	8065	0.181555	0.39547	2.57832	EGR1;GNGT1	ssc04371			ssc04916	Organismal Systems	Endocrine system	Melanogenesis	1	12	6	3244	0.0220074	0.0449513	45.0556	C00165
ssc04380	Osteoclast differentiation	Organismal Systems	Development and regeneration	2	46	119	8065	0.14728	0.390057	2.94666	FOS;FOSB	ssc04380			ssc04926	Organismal Systems	Endocrine system	Relaxin signaling pathway	1	12	6	3244	0.0220074	0.0449513	45.0556	C00165
ssc04390	Hippo signaling pathway	Environmental Information Processing	Signal transduction	1	46	155	8065	0.591473	0.662097	1.13114	FRMD1	ssc04390			ssc04933	Human Diseases	Endocrine and metabolic disease	AGE-RAGE signaling pathway in diabetic complications	1	12	6	3244	0.0220074	0.0449513	45.0556	C00165
ssc04392	Hippo signaling pathway - multiple species	Environmental Information Processing	Signal transduction	1	46	28	8065	0.148222	0.390057	6.26165	FRMD1	ssc04392			ssc05140	Human Diseases	Infectious disease: parasitic	Leishmaniasis	1	12	6	3244	0.0220074	0.0449513	45.0556	C00219
ssc04514	Cell adhesion molecules	Environmental Information Processing	Signaling molecules and interaction	1	46	153	8065	0.586681	0.66167	1.14592	SLA-5	ssc04514			ssc05163	Human Diseases	Infectious disease: viral	Human cytomegalovirus infection	1	12	6	3244	0.0220074	0.0449513	45.0556	C00165
ssc04530	Tight junction	Cellular Processes	Cellular community - eukaryotes	2	46	163	8065	0.238024	0.425044	2.15124	LOC100127131;MPP4	ssc04530			ssc04014	Environmental Information Processing	Signal transduction	Ras signaling pathway	1	12	7	3244	0.0256318	0.0482481	38.619	C00165
ssc04540	Gap junction	Cellular Processes	Cellular community - eukaryotes	3	46	84	8065	0.0119893	0.200079	6.26165	DRD1;DRD2;LOC100127131	ssc04540			ssc04720	Organismal Systems	Nervous system	Long-term potentiation	1	12	7	3244	0.0256318	0.0482481	38.619	C00165
ssc04610	Complement and coagulation cascades	Organismal Systems	Immune system	2	46	76	8065	0.0695247	0.33641	4.61384	A2M;BDKRB2	ssc04610			ssc04920	Organismal Systems	Endocrine system	Adipocytokine signaling pathway	1	12	7	3244	0.0256318	0.0482481	38.619	C00165
ssc04612	Antigen processing and presentation	Organismal Systems	Immune system	1	46	61	8065	0.295472	0.492453	2.8742	SLA-5	ssc04612			ssc05017	Human Diseases	Neurodegenerative disease	Spinocerebellar ataxia	1	12	7	3244	0.0256318	0.0482481	38.619	C00165
ssc04614	Renin-angiotensin system	Organismal Systems	Endocrine system	1	46	22	8065	0.118389	0.390057	7.96937	ENPEP	ssc04614			ssc04724	Organismal Systems	Nervous system	Glutamatergic synapse	1	12	8	3244	0.0292439	0.051044	33.7917	C00165
ssc04620	Toll-like receptor signaling pathway	Organismal Systems	Immune system	2	46	101	8065	0.112805	0.390057	3.4718	CXCL8;FOS	ssc04620			ssc04915	Organismal Systems	Endocrine system	Estrogen signaling pathway	1	12	8	3244	0.0292439	0.051044	33.7917	C00165
ssc04621	NOD-like receptor signaling pathway	Organismal Systems	Immune system	2	46	165	8065	0.242263	0.427523	2.12516	CXCL2;CXCL8	ssc04621			ssc04961	Organismal Systems	Excretory system	Endocrine and other factor-regulated calcium reabsorption	1	12	8	3244	0.0292439	0.051044	33.7917	C00165
ssc04622	RIG-I-like receptor signaling pathway	Organismal Systems	Immune system	1	46	73	8065	0.342585	0.50442	2.40173	CXCL8	ssc04622			ssc05143	Human Diseases	Infectious disease: parasitic	African trypanosomiasis	1	12	8	3244	0.0292439	0.051044	33.7917	C00165
ssc04625	C-type lectin receptor signaling pathway	Organismal Systems	Immune system	2	46	100	8065	0.11096	0.390057	3.50652	CD209;EGR2	ssc04625			ssc00590	Metabolism	Lipid metabolism	Arachidonic acid metabolism	2	12	75	3244	0.0299659	0.05137	7.20889	C00157,C00219
ssc04630	JAK-STAT signaling pathway	Environmental Information Processing	Signal transduction	1	46	164	8065	0.612374	0.668077	1.06906	OSM	ssc04630			ssc04217	Cellular Processes	Cell growth and death	Necroptosis	1	12	9	3244	0.0328438	0.05255	30.037	C00219
ssc04640	Hematopoietic cell lineage	Organismal Systems	Immune system	1	46	85	8065	0.386611	0.530779	2.06266	GYPA	ssc04640			ssc04371	Environmental Information Processing	Signal transduction	Apelin signaling pathway	1	12	9	3244	0.0328438	0.05255	30.037	C00165
ssc04650	Natural killer cell mediated cytotoxicity	Organismal Systems	Immune system	2	46	116	8065	0.141385	0.390057	3.02286	LOC100521647;SLA-5	ssc04650			ssc04713	Organismal Systems	Environmental adaptation	Circadian entrainment	1	12	9	3244	0.0328438	0.05255	30.037	C00165
ssc04657	IL-17 signaling pathway	Organismal Systems	Immune system	4	46	85	8065	0.00133874	0.100405	8.25064	CXCL2;CXCL8;FOS;FOSB	ssc04657			ssc04929	Organismal Systems	Endocrine system	GnRH secretion	1	12	9	3244	0.0328438	0.05255	30.037	C00165
ssc04658	Th1 and Th2 cell differentiation	Organismal Systems	Immune system	1	46	91	8065	0.407529	0.530779	1.92666	FOS	ssc04658			ssc04261	Organismal Systems	Circulatory system	Adrenergic signaling in cardiomyocytes	1	12	10	3244	0.0364314	0.0564099	27.0333	C00165
ssc04659	Th17 cell differentiation	Organismal Systems	Immune system	1	46	109	8065	0.466183	0.573176	1.6085	FOS	ssc04659			ssc04928	Organismal Systems	Endocrine system	Parathyroid hormone synthesis, secretion and action	1	12	10	3244	0.0364314	0.0564099	27.0333	C00165
ssc04660	T cell receptor signaling pathway	Organismal Systems	Immune system	1	46	107	8065	0.459958	0.573176	1.63856	FOS	ssc04660			ssc04020	Environmental Information Processing	Signal transduction	Calcium signaling pathway	1	12	11	3244	0.0400068	0.0564801	24.5758	C00165
ssc04662	B cell receptor signaling pathway	Organismal Systems	Immune system	1	46	74	8065	0.346369	0.50442	2.36927	FOS	ssc04662			ssc04072	Environmental Information Processing	Signal transduction	Phospholipase D signaling pathway	1	12	11	3244	0.0400068	0.0564801	24.5758	C00165
ssc04668	TNF signaling pathway	Environmental Information Processing	Signal transduction	2	46	108	8065	0.125943	0.390057	3.24678	CXCL2;FOS	ssc04668			ssc04540	Cellular Processes	Cellular community - eukaryotes	Gap junction	1	12	11	3244	0.0400068	0.0564801	24.5758	C00165
ssc04713	Circadian entrainment	Organismal Systems	Environmental adaptation	3	46	98	8065	0.0181099	0.200079	5.36713	FOS;GNGT1;KCNJ5	ssc04713			ssc04625	Organismal Systems	Immune system	C-type lectin receptor signaling pathway	1	12	11	3244	0.0400068	0.0564801	24.5758	C00165
ssc04714	Thermogenesis	Organismal Systems	Environmental adaptation	1	46	219	8065	0.71916	0.749125	0.800576	LOC100519871	ssc04714			ssc04917	Organismal Systems	Endocrine system	Prolactin signaling pathway	1	12	11	3244	0.0400068	0.0564801	24.5758	C00092
ssc04723	Retrograde endocannabinoid signaling	Organismal Systems	Nervous system	2	46	141	8065	0.191866	0.39547	2.48689	GNGT1;KCNJ5	ssc04723			ssc04919	Organismal Systems	Endocrine system	Thyroid hormone signaling pathway	1	12	11	3244	0.0400068	0.0564801	24.5758	C00165
ssc04724	Glutamatergic synapse	Organismal Systems	Nervous system	1	46	112	8065	0.47539	0.579744	1.56541	GNGT1	ssc04724			ssc04725	Organismal Systems	Nervous system	Cholinergic synapse	1	12	12	3244	0.04357	0.0589115	22.5278	C00165
ssc04725	Cholinergic synapse	Organismal Systems	Nervous system	2	46	111	8065	0.131684	0.390057	3.15903	FOS;GNGT1	ssc04725			ssc04728	Organismal Systems	Nervous system	Dopaminergic synapse	1	12	12	3244	0.04357	0.0589115	22.5278	C00165
ssc04726	Serotonergic synapse	Organismal Systems	Nervous system	2	46	117	8065	0.143344	0.390057	2.99703	GNGT1;KCNJ5	ssc04726			ssc04975	Organismal Systems	Digestive system	Fat digestion and absorption	1	12	12	3244	0.04357	0.0589115	22.5278	C00165
ssc04727	GABAergic synapse	Organismal Systems	Nervous system	1	46	90	8065	0.404092	0.530779	1.94807	GNGT1	ssc04727			ssc04971	Organismal Systems	Digestive system	Gastric acid secretion	1	12	14	3244	0.0506601	0.0666215	19.3095	C00165
ssc04728	Dopaminergic synapse	Organismal Systems	Nervous system	5	46	126	8065	0.000705502	0.100405	6.95738	DRD1;DRD2;FOS;GNGT1;KCNJ5	ssc04728			ssc05225	Human Diseases	Cancer: specific types	Hepatocellular carcinoma	1	12	14	3244	0.0506601	0.0666215	19.3095	C00165
ssc04742	Taste transduction	Organismal Systems	Sensory system	1	46	71	8065	0.334953	0.50442	2.46938	SCNN1B	ssc04742			ssc04066	Environmental Information Processing	Signal transduction	HIF-1 signaling pathway	1	12	15	3244	0.0541871	0.0684468	18.0222	C00165
ssc04744	Phototransduction	Organismal Systems	Sensory system	1	46	27	8065	0.143319	0.390057	6.49356	GNGT1	ssc04744			ssc04071	Environmental Information Processing	Signal transduction	Sphingolipid signaling pathway	1	12	15	3244	0.0541871	0.0684468	18.0222	C00165
ssc04750	Inflammatory mediator regulation of TRP channels	Organismal Systems	Sensory system	1	46	108	8065	0.463079	0.573176	1.62339	BDKRB2	ssc04750			ssc04972	Organismal Systems	Digestive system	Pancreatic secretion	1	12	15	3244	0.0541871	0.0684468	18.0222	C00165
ssc04810	Regulation of actin cytoskeleton	Cellular Processes	Cell motility	1	46	226	8065	0.730489	0.755678	0.775779	BDKRB2	ssc04810			ssc00563	Metabolism	Glycan biosynthesis and metabolism	Glycosylphosphatidylinositol (GPI)-anchor biosynthesis	1	12	16	3244	0.057702	0.0719402	16.8958	C00350
ssc04912	GnRH signaling pathway	Organismal Systems	Endocrine system	1	46	90	8065	0.404092	0.530779	1.94807	EGR1	ssc04912			ssc04970	Organismal Systems	Digestive system	Salivary secretion	1	12	17	3244	0.061205	0.0753292	15.902	C00165
ssc04915	Estrogen signaling pathway	Organismal Systems	Endocrine system	3	46	131	8065	0.038301	0.261143	4.0151	FOS;KCNJ5;KRT18	ssc04915			ssc04913	Organismal Systems	Endocrine system	Ovarian steroidogenesis	1	12	20	3244	0.0716424	0.0859709	13.5167	C00219
ssc04917	Prolactin signaling pathway	Organismal Systems	Endocrine system	1	46	70	8065	0.331104	0.50442	2.50466	FOS	ssc04917			ssc05012	Human Diseases	Neurodegenerative disease	Parkinson disease	1	12	20	3244	0.0716424	0.0859709	13.5167	C00165
ssc04918	Thyroid hormone synthesis	Organismal Systems	Endocrine system	1	46	73	8065	0.342585	0.50442	2.40173	TTR	ssc04918			ssc04714	Organismal Systems	Environmental adaptation	Thermogenesis	1	12	23	3244	0.0819733	0.0971536	11.7536	C00165
ssc04921	Oxytocin signaling pathway	Organismal Systems	Endocrine system	2	46	148	8065	0.206433	0.396986	2.36927	FOS;KCNJ5	ssc04921			ssc05200	Human Diseases	Cancer: overview	Pathways in cancer	1	12	24	3244	0.0853935	0.0999728	11.2639	C00165
ssc04925	Aldosterone synthesis and secretion	Organismal Systems	Endocrine system	1	46	92	8065	0.410947	0.530779	1.90572	KCNJ5	ssc04925			ssc04024	Environmental Information Processing	Signal transduction	cAMP signaling pathway	1	12	25	3244	0.0888019	0.102711	10.8133	C00165
ssc04926	Relaxin signaling pathway	Organismal Systems	Endocrine system	2	46	129	8065	0.16728	0.39547	2.71823	FOS;GNGT1	ssc04926			ssc04216	Cellular Processes	Cell growth and death	Ferroptosis	1	12	27	3244	0.095584	0.109239	10.0123	C00219
ssc04928	Parathyroid hormone synthesis, secretion and action	Organismal Systems	Endocrine system	3	46	104	8065	0.0211769	0.208678	5.05748	EGR1;FOS;TRPV5	ssc04928			ssc05022	Human Diseases	Neurodegenerative disease	Pathways of neurodegeneration - multiple diseases	1	12	28	3244	0.0989576	0.111764	9.65476	C00165
ssc04929	GnRH secretion	Organismal Systems	Endocrine system	1	46	63	8065	0.303547	0.500353	2.78295	KCNJ5	ssc04929			ssc05230	Human Diseases	Cancer: overview	Central carbon metabolism in cancer	1	12	30	3244	0.10567	0.117958	9.01111	C00092
ssc04932	Non-alcoholic fatty liver disease	Human Diseases	Endocrine and metabolic disease	2	46	151	8065	0.212716	0.398842	2.3222	CXCL8;FOS	ssc04932			ssc00010	Metabolism	Carbohydrate metabolism	Glycolysis / Gluconeogenesis	1	12	31	3244	0.109009	0.120286	8.72043	C05345
ssc04933	AGE-RAGE signaling pathway in diabetic complications	Human Diseases	Endocrine and metabolic disease	2	46	99	8065	0.109122	0.390057	3.54194	CXCL8;EGR1	ssc04933			ssc00030	Metabolism	Carbohydrate metabolism	Pentose phosphate pathway	1	12	35	3244	0.122252	0.133366	7.72381	C05345
ssc04935	Growth hormone synthesis, secretion and action	Organismal Systems	Endocrine system	2	46	117	8065	0.143344	0.390057	2.99703	FOS;SSTR2	ssc04935			ssc00500	Metabolism	Carbohydrate metabolism	Starch and sucrose metabolism	1	12	37	3244	0.128805	0.138936	7.30631	C00092
ssc04936	Alcoholic liver disease	Human Diseases	Endocrine and metabolic disease	2	46	135	8065	0.179504	0.39547	2.59742	CXCL2;CXCL8	ssc04936			ssc00592	Metabolism	Lipid metabolism	alpha-Linolenic acid metabolism	1	12	44	3244	0.151391	0.161483	6.14394	C00157
ssc04940	Type I diabetes mellitus	Human Diseases	Endocrine and metabolic disease	1	46	47	8065	0.236324	0.425044	3.73034	SLA-5	ssc04940			ssc00562	Metabolism	Carbohydrate metabolism	Inositol phosphate metabolism	1	12	47	3244	0.160905	0.169746	5.75177	C00092
ssc04960	Aldosterone-regulated sodium reabsorption	Organismal Systems	Excretory system	2	46	37	8065	0.018674	0.200079	9.47709	SCNN1B;SFN	ssc04960			ssc00051	Metabolism	Carbohydrate metabolism	Fructose and mannose metabolism	1	12	54	3244	0.182725	0.19067	5.00617	C05345
ssc04961	Endocrine and other factor-regulated calcium reabsorption	Organismal Systems	Excretory system	2	46	50	8065	0.0327823	0.261143	7.01304	BDKRB2;TRPV5	ssc04961			ssc00061	Metabolism	Lipid metabolism	Fatty acid biosynthesis	1	12	56	3244	0.188863	0.194956	4.82738	C01530
ssc04971	Gastric acid secretion	Organismal Systems	Digestive system	1	46	74	8065	0.346369	0.50442	2.36927	SSTR2	ssc04971			ssc00240	Metabolism	Nucleotide metabolism	Pyrimidine metabolism	1	12	65	3244	0.215966	0.220561	4.15897	C00214
ssc04976	Bile secretion	Organismal Systems	Digestive system	1	46	84	8065	0.383055	0.530779	2.08722	LOC110262116	ssc04976			ssc00524	Metabolism	Biosynthesis of other secondary metabolites	Neomycin, kanamycin and gentamicin biosynthesis	1	12	81	3244	0.262107	0.264866	3.33745	C00092
ssc04977	Vitamin digestion and absorption	Organismal Systems	Digestive system	1	46	25	8065	0.133431	0.390057	7.01304	RBP2	ssc04977			ssc00520	Metabolism	Carbohydrate metabolism	Amino sugar and nucleotide sugar metabolism	1	12	108	3244	0.334363	0.334363	2.50309	C05345
ssc05010	Alzheimer disease	Human Diseases	Neurodegenerative disease	3	46	362	8065	0.341212	0.50442	1.45298	LOC100127131;LOC100519871;SNCA	ssc05010
ssc05012	Parkinson disease	Human Diseases	Neurodegenerative disease	5	46	250	8065	0.0133742	0.200079	3.50652	DRD1;DRD2;LOC100127131;LOC100519871;SNCA	ssc05012
ssc05014	Amyotrophic lateral sclerosis	Human Diseases	Neurodegenerative disease	3	46	346	8065	0.315883	0.50442	1.52017	DNAH17;LOC100127131;LOC100519871	ssc05014
ssc05016	Huntington disease	Human Diseases	Neurodegenerative disease	3	46	287	8065	0.224166	0.415121	1.83268	DNAH17;LOC100127131;LOC100519871	ssc05016
ssc05020	Prion disease	Human Diseases	Neurodegenerative disease	3	46	251	8065	0.171526	0.39547	2.09553	EGR1;LOC100127131;LOC100519871	ssc05020
ssc05022	Pathways of neurodegeneration - multiple diseases	Human Diseases	Neurodegenerative disease	4	46	453	8065	0.257449	0.449039	1.54813	DNAH17;LOC100127131;LOC100519871;SNCA	ssc05022
ssc05030	Cocaine addiction	Human Diseases	Substance dependence	3	46	46	8065	0.00222056	0.111028	11.4343	DRD1;DRD2;FOSB	ssc05030
ssc05031	Amphetamine addiction	Human Diseases	Substance dependence	3	46	66	8065	0.00618284	0.154571	7.96937	DRD1;FOS;FOSB	ssc05031
ssc05032	Morphine addiction	Human Diseases	Substance dependence	3	46	91	8065	0.0148696	0.200079	5.77998	DRD1;GNGT1;KCNJ5	ssc05032
ssc05034	Alcoholism	Human Diseases	Substance dependence	4	46	170	8065	0.0156284	0.200079	4.12532	DRD1;DRD2;FOSB;GNGT1	ssc05034
ssc05132	Salmonella infection	Human Diseases	Infectious disease: bacterial	3	46	245	8065	0.163146	0.39547	2.14685	CXCL8;FOS;LOC100127131	ssc05132
ssc05133	Pertussis	Human Diseases	Infectious disease: bacterial	2	46	72	8065	0.0632431	0.32712	4.87017	CXCL8;FOS	ssc05133
ssc05134	Legionellosis	Human Diseases	Infectious disease: bacterial	2	46	60	8065	0.0457048	0.265414	5.8442	CXCL2;CXCL8	ssc05134
ssc05135	Yersinia infection	Human Diseases	Infectious disease: bacterial	2	46	139	8065	0.187731	0.39547	2.52268	CXCL8;FOS	ssc05135
ssc05140	Leishmaniasis	Human Diseases	Infectious disease: parasitic	1	46	70	8065	0.331104	0.50442	2.50466	FOS	ssc05140
ssc05142	Chagas disease	Human Diseases	Infectious disease: parasitic	3	46	106	8065	0.022259	0.208678	4.96206	BDKRB2;CXCL8;FOS	ssc05142
ssc05144	Malaria	Human Diseases	Infectious disease: parasitic	2	46	54	8065	0.0377511	0.261143	6.49356	CXCL8;GYPA	ssc05144
ssc05146	Amoebiasis	Human Diseases	Infectious disease: parasitic	2	46	95	8065	0.10186	0.390057	3.69108	CXCL2;CXCL8	ssc05146
ssc05150	Staphylococcus aureus infection	Human Diseases	Infectious disease: bacterial	1	46	83	8065	0.379479	0.530779	2.11236	KRT18	ssc05150
ssc05152	Tuberculosis	Human Diseases	Infectious disease: bacterial	1	46	174	8065	0.634372	0.684574	1.00762	CD209	ssc05152
ssc05161	Hepatitis B	Human Diseases	Infectious disease: viral	3	46	165	8065	0.0673604	0.33641	3.18775	CXCL8;EGR2;FOS	ssc05161
ssc05162	Measles	Human Diseases	Infectious disease: viral	2	46	143	8065	0.196013	0.39547	2.45211	CD209;FOS	ssc05162
ssc05163	Human cytomegalovirus infection	Human Diseases	Infectious disease: viral	3	46	224	8065	0.134925	0.390057	2.34812	CXCL8;GNGT1;SLA-5	ssc05163
ssc05164	Influenza A	Human Diseases	Infectious disease: viral	1	46	159	8065	0.600895	0.667661	1.10268	CXCL8	ssc05164
ssc05165	Human papillomavirus infection	Human Diseases	Infectious disease: viral	1	46	322	8065	0.84735	0.853036	0.544491	SLA-5	ssc05165
ssc05166	Human T-cell leukemia virus 1 infection	Human Diseases	Infectious disease: viral	4	46	221	8065	0.0365113	0.261143	3.17332	EGR1;EGR2;FOS;SLA-5	ssc05166
ssc05167	Kaposi sarcoma-associated herpesvirus infection	Human Diseases	Infectious disease: viral	5	46	193	8065	0.0046085	0.154571	4.54213	CXCL2;CXCL8;FOS;GNGT1;SLA-5	ssc05167
ssc05168	Herpes simplex virus 1 infection	Human Diseases	Infectious disease: viral	1	46	346	8065	0.867719	0.867719	0.506723	SLA-5	ssc05168
ssc05169	Epstein-Barr virus infection	Human Diseases	Infectious disease: viral	1	46	201	8065	0.687845	0.726597	0.872269	SLA-5	ssc05169
ssc05170	Human immunodeficiency virus 1 infection	Human Diseases	Infectious disease: viral	3	46	216	8065	0.124678	0.390057	2.43508	FOS;GNGT1;SLA-5	ssc05170
ssc05171	Coronavirus disease - COVID-19	Human Diseases	Infectious disease: viral	2	46	243	8065	0.405719	0.530779	1.44301	CXCL8;FOS	ssc05171
ssc05200	Pathways in cancer	Human Diseases	Cancer: overview	5	46	519	8065	0.171678	0.39547	1.68908	BDKRB2;CXCL8;FOS;GNGT1;LOC100152209	ssc05200
ssc05202	Transcriptional misregulation in cancer	Human Diseases	Cancer: overview	1	46	183	8065	0.653123	0.699774	0.958066	CXCL8	ssc05202
ssc05203	Viral carcinogenesis	Human Diseases	Cancer: overview	2	46	190	8065	0.295411	0.492453	1.84554	EGR2;SLA-5	ssc05203
ssc05204	Chemical carcinogenesis - DNA adducts	Human Diseases	Cancer: overview	2	46	58	8065	0.0429892	0.265414	6.04573	LOC100152209;LOC110262116	ssc05204
ssc05207	Chemical carcinogenesis - receptor activation	Human Diseases	Cancer: overview	3	46	186	8065	0.0891445	0.390057	2.82784	FOS;LOC100152209;LOC110262116	ssc05207
ssc05208	Chemical carcinogenesis - reactive oxygen species	Human Diseases	Cancer: overview	3	46	210	8065	0.117194	0.390057	2.50466	FOS;LOC100152209;LOC100519871	ssc05208
ssc05210	Colorectal cancer	Human Diseases	Cancer: specific types	1	46	88	8065	0.397159	0.530779	1.99234	FOS	ssc05210
ssc05219	Bladder cancer	Human Diseases	Cancer: specific types	1	46	39	8065	0.200372	0.39547	4.49554	CXCL8	ssc05219
ssc05224	Breast cancer	Human Diseases	Cancer: specific types	1	46	142	8065	0.559323	0.648325	1.23469	FOS	ssc05224
ssc05225	Hepatocellular carcinoma	Human Diseases	Cancer: specific types	1	46	161	8065	0.605526	0.66786	1.08898	LOC100152209	ssc05225
ssc05231	Choline metabolism in cancer	Human Diseases	Cancer: overview	1	46	95	8065	0.421085	0.530779	1.84554	FOS	ssc05231
ssc05235	PD-L1 expression and PD-1 checkpoint pathway in cancer	Human Diseases	Cancer: overview	1	46	94	8065	0.417725	0.530779	1.86517	FOS	ssc05235
ssc05320	Autoimmune thyroid disease	Human Diseases	Immune disease	1	46	57	8065	0.279046	0.475646	3.0759	SLA-5	ssc05320
ssc05323	Rheumatoid arthritis	Human Diseases	Immune disease	3	46	90	8065	0.0144363	0.200079	5.8442	CXCL2;CXCL8;FOS	ssc05323
ssc05330	Allograft rejection	Human Diseases	Immune disease	1	46	40	8065	0.204955	0.396986	4.38315	SLA-5	ssc05330
ssc05332	Graft-versus-host disease	Human Diseases	Immune disease	1	46	38	8065	0.195763	0.39547	4.61384	SLA-5	ssc05332
ssc05340	Primary immunodeficiency	Human Diseases	Immune disease	1	46	34	8065	0.177066	0.39547	5.15665	AIRE	ssc05340
ssc05410	Hypertrophic cardiomyopathy	Human Diseases	Cardiovascular disease	1	46	90	8065	0.404092	0.530779	1.94807	MYBPC3	ssc05410
ssc05414	Dilated cardiomyopathy	Human Diseases	Cardiovascular disease	1	46	93	8065	0.414345	0.530779	1.88523	MYBPC3	ssc05414
ssc05415	Diabetic cardiomyopathy	Human Diseases	Cardiovascular disease	1	46	190	8065	0.667053	0.709631	0.922769	LOC100519871	ssc05415
ssc05416	Viral myocarditis	Human Diseases	Cardiovascular disease	1	46	64	8065	0.307551	0.501442	2.73947	SLA-5	ssc05416
ssc05417	Lipid and atherosclerosis	Human Diseases	Cardiovascular disease	3	46	212	8065	0.119669	0.390057	2.48103	CXCL2;CXCL8;FOS	ssc05417
ssc05418	Fluid shear stress and atherosclerosis	Human Diseases	Cardiovascular disease	2	46	134	8065	0.177456	0.39547	2.61681	FOS;LOC100152209	ssc05418
